# Supplementary material for: Altruistic disease signalling in ant colonies
Source: Nat Commun. 2025 Dec 2;16:10511. doi: 10.1038/s41467-025-66175-z (PMC12672639; doi:10.1038/s41467-025-66175-z)
Supplement: Supplementary file 4 — Source Data [file 41467_2025_66175_MOESM4_ESM.xlsx]

## Sheet: Fig1ae,S2a_TabS1ab,S2,S7,S9a
pupal_caste	pupal_ID	treatment_group	infection_treatment	workers_present	population	sampling_time	unpacked	fungal_load	infection_load	C27	C28	C29	3MeC29	C30	C31	C33:2	C33:1_R3281	C33:1_R3289	C33 + 13MeC33:1	13MeC33	3MeC33:1	3MeC33	C34 + 14MeC34:1 + 12MeC34:1	C35:2	C35:2 + C35:1	C35 + 13MeC35:1	C37 + 13MeC37:1
worker	wp1	I-W-	sham	no	Jena	06h	NA	NA	NA	0.0214644	0.0134256	0.338861	0.0315348	0.0166198	0.0803829	0.00802791	0.0644545	0.0262432	0.046838	0.0186626	0.0620658	0.0233444	0.0204288	0.0261205	0.0143004	0.156227	0.0309989
worker	wp2	I-W-	sham	no	Jena	06h	NA	NA	NA	0.0426719	0.0208882	0.547225	0.0421318	0.0286434	0.141094	0.00308445	0.0532677	0.0247526	0.00661441	0.00674489	0.0386554	0.0206661	0.00154301	0.00250905	0.00795398	0.00971599	0.00183842
worker	wp3	I-W-	sham	no	Jena	06h	NA	NA	NA	0.0441225	0.0216237	0.547883	0.0571271	0.0228895	0.120721	0.0019196	0.0606017	0.0226609	0.00630801	0.00566592	0.0434803	0.0217232	0.00549888	0.00242724	0.00698801	0.00705176	0.0013075
worker	wp4	I-W-	sham	no	Jena	06h	NA	NA	NA	0.0400918	0.021655	0.54878	0.0641308	0.0233122	0.112305	0.00298868	0.0563409	0.0318095	0.00435062	0.00484781	0.0504314	0.02566	0.000972235	0	0.00912106	0.00260876	0.000594574
worker	wp5	I-W-	sham	no	Jena	06h	NA	NA	NA	0.0388925	0.0189799	0.515049	0.0457353	0.021749	0.103145	0.00405984	0.0876439	0.030301	0.00886511	0.00847316	0.0557841	0.0273825	0.00229145	0.0040934	0.011916	0.0136227	0.00201635
worker	wp6	I-W-	sham	no	Jena	06h	NA	NA	NA	0.04416	0.0211336	0.562196	0.052481	0.0253474	0.126402	0.00504117	0.0455071	0.0152129	0.00844178	0.00755533	0.0431562	0.0218515	0.00212766	0.00260736	0.00658387	0.0081981	0.00199722
worker	wp7	I-W-	sham	no	Jena	06h	NA	NA	NA	0.0734454	0.0267998	0.504231	0.102895	0.0226823	0.103701	0.00259397	0.0635631	0.0154344	0.00369276	0.00873068	0.0377341	0.0145652	0.00208508	0.00322426	0.00578967	0.00719591	0.00163648
worker	wp8	I-W-	sham	no	Jena	06h	NA	NA	NA	0.0655309	0.0237383	0.491031	0.0951474	0.0203419	0.0944168	0.00297415	0.0668427	0.0334051	0.00404873	0.00793067	0.0522177	0.0246227	0.00151396	0	0.0101938	0.00491375	0.00113058
worker	wp9	I-W-	sham	no	Jena	06h	NA	NA	NA	0.0460564	0.0218178	0.460831	0.0506896	0.0200128	0.0944818	0.00581655	0.114367	0.0460148	0.00900217	0.0113155	0.0546549	0.021626	0.00211562	0.00734413	0.019215	0.0119742	0.00266444
worker	wp10	I-W-	sham	no	Jena	06h	NA	NA	NA	0.0560886	0.0186526	0.404861	0.0540802	0.0176089	0.0875704	0.00420826	0.111667	0.0377871	0.0198232	0.0120965	0.0658155	0.0416382	0.0102557	0.00808189	0.0155626	0.0297028	0.00449945
worker	wp11	I-W-	sham	no	Seva	06h	NA	NA	NA	0.0317592	0.0186738	0.495777	0.031043	0.0218011	0.112966	0.00414037	0.0865974	0.016746	0.0119546	0.0129345	0.056871	0.0387529	0.00657221	0.00635063	0.0202216	0.0201262	0.00671242
worker	wp12	I-W-	sham	no	Seva	06h	NA	NA	NA	0.0345986	0.0178421	0.573974	0.0410979	0.0294909	0.167444	0.00254238	0.0351693	0.00644804	0.00536786	0.00924747	0.0362789	0.0243095	0	0	0.00432475	0.00716812	0.00469624
worker	wp13	I-W-	sham	no	Seva	06h	NA	NA	NA	0.00825282	0.00497656	0.141391	0.0193159	0.00837282	0.046821	0.0209947	0.0811771	0.0082455	0.058994	0.0502832	0.0767708	0.0579936	0.055697	0.0421899	0.0253989	0.211631	0.0814934
worker	wp14	I-W-	sham	no	Jena	12h	NA	NA	NA	0.0295365	0.0147356	0.264268	0.0443798	0.0165232	0.0759623	0.00727703	0.075512	0.0234016	0.0487955	0.0226847	0.0701757	0.0300153	0.0297075	0.0276148	0.0163086	0.171311	0.031791
worker	wp15	I-W-	sham	no	Jena	12h	NA	NA	NA	0.0185041	0.0133057	0.431815	0.0260104	0.0190517	0.101429	0.00375925	0.0654235	0.0290919	0.0242589	0.0105426	0.0752092	0.0318009	0.0131843	0.0169669	0.0123263	0.0923999	0.0149204
worker	wp16	I-W-	sham	no	Jena	12h	NA	NA	NA	0.0599521	0.0207574	0.472612	0.0812596	0.0193618	0.101167	0.00280455	0.0994209	0.0300999	0.00703327	0.00879734	0.0436657	0.01842	0.00337807	0.00484805	0.0117015	0.0131385	0.00158287
worker	wp17	I-W-	sham	no	Jena	12h	NA	NA	NA	0.0239484	0.0171058	0.351482	0.0147123	0.0210157	0.0978466	0.0174799	0.120195	0.0203893	0.0365538	0.0151513	0.0566826	0.0222888	0.0134186	0.0367939	0.0309355	0.0871019	0.0168986
worker	wp18	I-W-	sham	no	Jena	12h	NA	NA	NA	0.018934	0.0120513	0.399124	0.0340451	0.0206316	0.0974335	0.00705207	0.0718017	0.023557	0.0328284	0.0115492	0.0621773	0.0253125	0.0113573	0.0187219	0.0132172	0.118989	0.0212163
worker	wp19	I-W-	sham	no	Jena	12h	NA	NA	NA	0.0115018	0.00634061	0.167097	0.0170702	0.00651838	0.0342037	0.0123165	0.0801063	0.0198879	0.0678852	0.0353806	0.0850916	0.0297336	0.0422173	0.0450891	0.0220657	0.264675	0.0528202
worker	wp20	I-W-	sham	no	Jena	12h	NA	NA	NA	0.0441438	0.0232359	0.541973	0.0612296	0.0296446	0.161048	0.00223824	0.0405731	0.017889	0.00602234	0.00356116	0.0400229	0.0207108	0.000749743	0	0.00454062	0.00192877	0.000487777
worker	wp21	I-W-	sham	no	Jena	12h	NA	NA	NA	0.0456997	0.02485	0.519422	0.0721577	0.0316323	0.146248	0.00409324	0.0528014	0.019093	0.0085642	0.012665	0.0341282	0.0153312	0.0011349	0.00172493	0.00535042	0.00427231	0.000831847
worker	wp22	I-W-	sham	no	Jena	12h	NA	NA	NA	0.0208482	0.0174265	0.613115	0.0160232	0.024256	0.121991	0.0025729	0.0314715	0.00611317	0.0119296	0.00455018	0.0403952	0.0311922	0.00738703	0.00591493	0.00254025	0.0387931	0.00347936
worker	wp23	I-W-	sham	no	Jena	12h	NA	NA	NA	0.0350698	0.0215943	0.476836	0.0544387	0.0315001	0.154344	0.00266728	0.0750221	0.0333391	0.00969169	0.00608496	0.0487341	0.0280823	0.00128581	0.00221886	0.0116106	0.00669081	0.000789912
worker	wp24	I-W-	sham	no	Jena	12h	NA	NA	NA	0.0479818	0.0233158	0.517987	0.0707637	0.024137	0.107691	0.00272251	0.0746307	0.0259925	0.00368943	0.0110785	0.0499368	0.0209762	0.00172477	0	0.01137	0.00480717	0.00119436
worker	wp25	I-W-	sham	no	Seva	12h	NA	NA	NA	0.0240384	0.0157507	0.552858	0.0419106	0.028558	0.160476	0.00268626	0.0551479	0.0112432	0.00780463	0.00730474	0.037129	0.0262035	0.00375177	0.0024266	0.0104489	0.0101503	0.00211163
worker	wp26	I-W-	sham	no	Seva	12h	NA	NA	NA	0.0271486	0.0161872	0.448718	0.0454246	0.0238648	0.104294	0.00428982	0.0626688	0.0143774	0.0161289	0.0172901	0.0562918	0.0421194	0.0158544	0.0110041	0.0169875	0.0611604	0.0161905
worker	wp27	I-W-	sham	no	Seva	12h	NA	NA	NA	0.0310454	0.0134539	0.385451	0.0302981	0.0220694	0.107279	0.00586747	0.0556679	0.0115927	0.0269421	0.0202773	0.0477348	0.0465434	0.0283186	0.0145549	0.0188776	0.0987114	0.0353151
worker	wp28	I-W-	sham	no	Seva	12h	NA	NA	NA	0.0389137	0.0211154	0.485775	0.059561	0.030425	0.124002	0.00306691	0.0662217	0.0116367	0.0113006	0.0122474	0.0485736	0.0367647	0.00623379	0.00443045	0.0110593	0.0242247	0.00444763
worker	wp29	I-W-	sham	no	Seva	12h	NA	NA	NA	0.0313763	0.018647	0.549615	0.0412823	0.0310034	0.156151	0.00270701	0.0445435	0.0110896	0.0102314	0.00825819	0.0316872	0.0308406	0.00405779	0.00313279	0.0100086	0.012873	0.0024946
worker	wp30	I-W-	sham	no	Seva	12h	NA	NA	NA	0.0319652	0.0201337	0.58399	0.0599187	0.0301418	0.124933	0.00235807	0.0396514	0.0108371	0.00757712	0.00979675	0.0288096	0.0219219	0.00339016	0.00394274	0.00622911	0.012407	0.00199664
worker	wp31	I-W-	sham	no	Seva	12h	NA	missing	missing	0.0346653	0.0206813	0.60005	0.0499807	0.0316435	0.144453	0.00244851	0.0302836	0.00716735	0.00655463	0.00727978	0.0228572	0.0206231	0.00261757	0.00239395	0.00566236	0.00906203	0.00157539
worker	wp32	I-W-	sham	no	Jena	18h	NA	NA	NA	0.0327786	0.0208047	0.48924	0.0465424	0.0310368	0.153243	0.00177471	0.0685371	0.0358638	0.00877882	0.0076959	0.0514963	0.0273184	0.00191525	0.0031298	0.00998195	0.00880867	0.00105385
worker	wp33	I-W-	sham	no	Jena	18h	NA	NA	NA	0.0442352	0.0206745	0.484297	0.0681294	0.0312733	0.166288	0.004199	0.0499363	0.0267525	0.00853175	0.00525396	0.0446021	0.0250916	0.00158577	0.00254266	0.00932296	0.00624756	0.00103655
worker	wp34	I-W-	sham	no	Jena	18h	NA	NA	NA	0.0536591	0.023437	0.482603	0.0848483	0.0280078	0.132571	0.00394797	0.0601668	0.0302604	0.0110019	0.00451115	0.0464061	0.0284423	0	0	0.00580675	0.00347149	0.000859772
worker	wp35	I-W-	sham	no	Jena	18h	NA	NA	NA	0.0718065	0.026321	0.470627	0.112509	0.0249699	0.111918	0.00254662	0.0581774	0.0226069	0.0133649	0.00603295	0.0396353	0.0230348	0.00113708	0.00101351	0.00652848	0.00673065	0.00103998
worker	wp36	I-W-	sham	no	Jena	18h	NA	NA	NA	0.0199157	0.0124306	0.295261	0.0305711	0.0193241	0.0969536	0.00721874	0.084722	0.0259162	0.0410565	0.02547	0.0797417	0.0420291	0.0281572	0.0257391	0.0215283	0.125893	0.0180723
worker	wp37	I-W-	sham	no	Jena	18h	NA	NA	NA	0.0638959	0.0243062	0.467946	0.0729474	0.0242319	0.107585	0.00362182	0.100087	0.018182	0.00578467	0.0108872	0.0538659	0.0207242	0.00232032	0.00518396	0.0095358	0.00728927	0.00160563
worker	wp38	I-W-	sham	no	Seva	18h	NA	NA	NA	0.00503592	0.0034058	0.0906702	0.0145178	0.00701463	0.0413989	0.0136816	0.0801748	0.00864413	0.06632	0.0656842	0.0724701	0.056589	0.0751279	0.0494142	0.039254	0.230146	0.0804506
worker	wp39	I-W-	sham	no	Seva	18h	NA	NA	NA	0.0258334	0.0144279	0.41093	0.0615565	0.0238762	0.109938	0.00603891	0.0640287	0.011186	0.025202	0.0236992	0.0455009	0.0358541	0.0200673	0.0114549	0.0149132	0.0754917	0.0200016
worker	wp40	I-W-	sham	no	Seva	18h	NA	NA	NA	0.00854005	0.00476883	0.133156	0.0209583	0.00811107	0.0383708	0.0138921	0.0804839	0.00986708	0.0583597	0.0585627	0.063841	0.0458814	0.0799164	0.0480939	0.0350069	0.226435	0.065755
worker	wp41	I-W-	sham	no	Seva	18h	NA	NA	NA	0.0412986	0.0236824	0.523679	0.0930599	0.0315794	0.130711	0.00178086	0.039532	0.0124117	0.00762741	0.00901643	0.0333015	0.0278662	0.0041265	0.00183775	0.00601783	0.0103464	0.00212524
worker	wp42	I-W-	sham	no	Seva	18h	NA	NA	NA	0.0368368	0.0205357	0.489551	0.040773	0.0313759	0.154155	0.00258063	0.0684478	0.0135133	0.00861076	0.0114494	0.0439144	0.0340998	0.00541833	0.00511392	0.0130088	0.0173084	0.00330697
worker	wp43	I-W-	sham	no	Seva	18h	NA	NA	NA	0.0163309	0.0101037	0.260462	0.0406597	0.0175089	0.0841505	0.00565573	0.0528809	0.00829969	0.039773	0.0343503	0.0601687	0.0609846	0.0497377	0.023342	0.0222308	0.158901	0.0544596
worker	wp44	I-W-	sham	no	Seva	18h	NA	NA	NA	0.0268861	0.0156391	0.481539	0.0375996	0.0273691	0.161669	0.00362152	0.0729606	0.0183304	0.0116178	0.0101506	0.0551008	0.0404521	0.00346325	0.00420513	0.0131819	0.0135908	0.00262308
worker	wp45	I-W-	sham	no	Seva	18h	NA	NA	NA	0.0253759	0.0171029	0.505134	0.0351025	0.0297298	0.144957	0.00382209	0.0497935	0.0086363	0.0144181	0.0078452	0.0415284	0.0446726	0.0143002	0.00540063	0.0094253	0.0317561	0.0109994
worker	wp46	I-W-	sham	no	Jena	24h	NA	NA	NA	0.0454726	0.022989	0.587318	0.0688095	0.0266704	0.120177	0.00139818	0.0365158	0.0233526	0.00403898	0.00366815	0.0336694	0.0163928	0.00109699	0	0.00452644	0.003904	0
worker	wp47	I-W-	sham	no	Seva	24h	NA	NA	NA	0.0218913	0.0164475	0.541557	0.0397166	0.0294856	0.152153	0.0035831	0.0390811	0.00906794	0.0131443	0.00930174	0.0326283	0.0288764	0.00874795	0.00534653	0.008175	0.0324023	0.0083937
worker	wp48	I-W-	sham	no	Seva	24h	NA	NA	NA	0.0290492	0.0171863	0.512539	0.0672805	0.0319422	0.14398	0.00386184	0.0642426	0.0129666	0.0110955	0.0115567	0.0399352	0.0281507	0.00350326	0.00255617	0.00923282	0.0092949	0.00162711
worker	wp49	I-W-	sham	no	Seva	24h	NA	NA	NA	0.0299585	0.0179666	0.575086	0.027062	0.0307311	0.157386	0.00211023	0.0402994	0.00881862	0.0103481	0.00806804	0.0331073	0.0246955	0.00571831	0.00300709	0.00686222	0.0156192	0.0031559
worker	wp50	I-W-	sham	no	Seva	24h	NA	NA	NA	0.0283326	0.0192334	0.584351	0.0462317	0.0301551	0.161324	0.0023719	0.0336681	0.00777959	0.00668142	0.00652502	0.0295791	0.0220744	0.00313947	0.00352887	0.00484873	0.00868794	0.0014876
worker	wp51	I-W-	sham	no	Seva	24h	NA	NA	NA	0.0243736	0.0162779	0.499995	0.0477724	0.0264236	0.125249	0.00303442	0.0492879	0.0110622	0.0183008	0.0120156	0.0436263	0.0430959	0.0145939	0.00654497	0.0128567	0.032849	0.0126408
worker	wp52	I-W-	sham	no	Jena	30h	NA	NA	NA	0.06106	0.0241628	0.494298	0.0919138	0.0250574	0.120568	0.00123073	0.052551	0.0199014	0.0034334	0.00682517	0.0584424	0.027388	0.00352489	0	0.00557483	0.00330556	0.000762535
worker	wp53	I-W-	sham	no	Jena	30h	NA	NA	NA	0.0794407	0.023449	0.436355	0.0796005	0.0250135	0.122519	0.00159378	0.104667	0.0299451	0.00648384	0.0105564	0.0421052	0.0183309	0.0012956	0.00201221	0.0101265	0.00555393	0.00095271
worker	wp54	I-W-	sham	no	Seva	30h	NA	NA	NA	0.0360997	0.021475	0.575674	0.0677279	0.0315261	0.136399	0.00538176	0.0332511	0.00581746	0.00685746	0.00979634	0.0233689	0.0213704	0.00586721	0.00320782	0.00566143	0.0077837	0.00273496
worker	wp55	I-W-	sham	no	Seva	30h	NA	NA	NA	0.0124408	0.00858724	0.259668	0.0348931	0.0152542	0.0696679	0.00599228	0.0569579	0.0101687	0.0396855	0.0394569	0.0569064	0.0500207	0.0509807	0.0268125	0.0234499	0.1797	0.0593572
worker	wp56	I-W-	sham	no	Jena	36h	NA	NA	NA	0.0350757	0.0207866	0.552852	0.0495181	0.0273122	0.108336	0.00346914	0.0613904	0.0298515	0.00574847	0.00720504	0.0478932	0.0217897	0.00357816	0.00371707	0.0116447	0.00811389	0.00171824
worker	wp57	I-W-	sham	no	Seva	36h	NA	NA	NA	0.0314391	0.0210199	0.551468	0.108587	0.0300701	0.106381	0.00475436	0.0477633	0.00789472	0.00794108	0.00834475	0.0245268	0.016655	0.00413394	0.00442874	0.00958693	0.0115661	0.00343905
worker	wp58	I-W-	sham	no	Seva	36h	NA	NA	NA	0.0266685	0.0136029	0.375516	0.0545626	0.0194261	0.0760304	0.00861843	0.0583938	0.00944812	0.0303314	0.0273017	0.046248	0.0317621	0.0287226	0.0229257	0.0172065	0.121548	0.0316865
worker	wp59	I-W-	sham	no	Seva	36h	NA	NA	NA	0.025523	0.0159159	0.532026	0.051473	0.0254427	0.130805	0.00273733	0.0695178	0.0139482	0.00944215	0.00785975	0.0444904	0.0286512	0.00478984	0.00404648	0.012528	0.0171091	0.00369404
worker	wp60	I-W-	sham	no	Seva	36h	NA	NA	NA	0.0246176	0.0164499	0.531648	0.0288188	0.0288749	0.154036	0	0.0741801	0.0123771	0.00953889	0.00838366	0.0418004	0.0304761	0.00370189	0.00409774	0.0138241	0.0132755	0.00389923
worker	wp61	I-W-	sham	no	Jena	42h	NA	NA	NA	0.0389001	0.020725	0.513578	0.0430304	0.0252448	0.127047	0.00628533	0.0513565	0.0143656	0.0163154	0.0104901	0.0419664	0.0177237	0.00511905	0.00965873	0.00801453	0.0419433	0.00823617
worker	wp62	I-W-	sham	no	Seva	42h	NA	NA	NA	0.0399943	0.0184171	0.605899	0.030968	0.0298631	0.171049	0.00184017	0.028363	0.00496404	0.00492467	0.00489682	0.0260908	0.0148501	0.00229944	0.00186399	0.00406131	0.00725824	0.0023969
worker	wp63	I-W-	sham	no	Seva	42h	NA	NA	NA	0.0293888	0.0182135	0.559483	0.0386932	0.0303869	0.14647	0.00290566	0.0473583	0.00812508	0.0071419	0.00949345	0.0423197	0.0304158	0.00542473	0.00325239	0.00729081	0.0109648	0.00267222
worker	wp64	I-W-	sham	no	Seva	42h	NA	NA	NA	0.0215585	0.0142749	0.34035	0.0382035	0.0187726	0.0845747	0.038048	0.0800246	0.00704958	0.0275077	0.0149305	0.0953788	0.0439698	0.0242453	0.0353601	0.0127412	0.0409195	0.0620904
worker	wp65	I-W+	sham	yes	Jena	06h	no	NA	NA	0.0395992	0.020783	0.515246	0.0667867	0.0239107	0.11764	0.00423641	0.0666647	0.0310516	0.00876686	0.00381539	0.0453617	0.025474	0.00185764	0.00429722	0.0102208	0.0130548	0.00123348
worker	wp66	I-W+	sham	yes	Jena	06h	no	NA	NA	0.0680176	0.0213554	0.449	0.0671997	0.0195005	0.0907545	0.00221766	0.142405	0.0291385	0.00575623	0.00630143	0.0499243	0.019736	0.00151687	0.0038901	0.0144853	0.00754729	0.00125419
worker	wp67	I-W+	sham	yes	Jena	06h	no	NA	NA	0.0259339	0.0167281	0.450517	0.0367982	0.0182692	0.0905513	0.00365861	0.074624	0.0347009	0.0202149	0.00764129	0.0630334	0.0267488	0.0128926	0.0144044	0.0122434	0.0771299	0.0139098
worker	wp68	I-W+	sham	yes	Jena	06h	no	NA	NA	0.0175949	0.0101677	0.288912	0.0239528	0.0145236	0.0726828	0.0074655	0.0776629	0.0259857	0.0414216	0.0278277	0.0732033	0.033394	0.0401463	0.0326071	0.0224901	0.164186	0.0257761
worker	wp69	I-W+	sham	yes	Jena	06h	no	NA	NA	0.0362426	0.0216809	0.601259	0.0519017	0.0252526	0.14705	0.00303868	0.0285187	0.0137303	0.00463155	0.00238684	0.0376287	0.0195439	0.00101199	0.00143937	0.00295705	0.00172569	0
worker	wp70	I-W+	sham	yes	Jena	06h	no	NA	NA	0.0876529	0.0259484	0.502158	0.0925211	0.0195759	0.0826408	0.00157441	0.0836132	0.0180074	0.00332802	0.00925029	0.039375	0.014585	0.00163664	0.00387366	0.00651815	0.00632727	0.00141352
worker	wp71	I-W+	sham	yes	Jena	06h	no	NA	NA	0.0481398	0.0234875	0.567444	0.0576136	0.0253302	0.112133	0.00291144	0.0559367	0.0178573	0.00546755	0.00393594	0.0428336	0.0185311	0.00120069	0.00293909	0.00595236	0.0070894	0.00119705
worker	wp72	I-W+	sham	yes	Jena	06h	yes	NA	NA	0.0222648	0.014584	0.395796	0.036698	0.0204187	0.0976886	0.00610038	0.0664056	0.0212712	0.0287114	0.0136891	0.0797549	0.0449279	0.0234118	0.0161557	0.00956737	0.0880188	0.0145356
worker	wp73	I-W+	sham	yes	Jena	06h	yes	NA	NA	0.0131954	0.00699855	0.154858	0.019315	0.00754881	0.0376724	0.0152199	0.0849225	0.021995	0.0639047	0.0438035	0.0868676	0.0373776	0.0698056	0.0558405	0.0317982	0.20575	0.0431275
worker	wp74	I-W+	sham	yes	Jena	06h	no	missing	missing	0.0411131	0.0224193	0.552294	0.051541	0.0244081	0.123227	0.00392588	0.050697	0.0183733	0.00936207	0.00460217	0.0413618	0.0233335	0.0027085	0.00430753	0.00729284	0.0160604	0.00297278
worker	wp75	I-W+	sham	yes	Seva	06h	no	NA	NA	0.0198133	0.0124427	0.420475	0.0500504	0.0217343	0.127082	0.00283698	0.050456	0.0126076	0.0259808	0.0125845	0.0488919	0.0639173	0.0236436	0.00772491	0.0152311	0.0554671	0.0290609
worker	wp76	I-W+	sham	yes	Seva	06h	no	NA	NA	0.0253765	0.0136069	0.389816	0.0373492	0.0203297	0.0992005	0.00424576	0.042583	0.00641642	0.0186593	0.0119808	0.062864	0.0541562	0.0319734	0.0117329	0.00917816	0.106454	0.0540765
worker	wp77	I-W+	sham	yes	Jena	12h	no	NA	NA	0.0503719	0.0218184	0.473654	0.0746872	0.0249499	0.1168	0.00506448	0.0810808	0.0384458	0.00809827	0.00770527	0.0521414	0.0209819	0.00138843	0.00280376	0.0110071	0.00783777	0.00116344
worker	wp78	I-W+	sham	yes	Jena	12h	no	NA	NA	0.026653	0.016949	0.448582	0.0335947	0.0237478	0.119471	0.00440574	0.113605	0.0449254	0.01539	0.0023169	0.0575948	0.0360125	0.00437872	0.00671044	0.0218019	0.0211839	0.00267709
worker	wp79	I-W+	sham	yes	Jena	12h	no	NA	NA	0.0318121	0.0169916	0.435089	0.0571234	0.019705	0.0827027	0.0042277	0.0973229	0.0387848	0.0201995	0.0125068	0.0637752	0.0307373	0.0107313	0.0118353	0.0164053	0.0414852	0.00856529
worker	wp80	I-W+	sham	yes	Jena	12h	no	NA	NA	0.02431	0.0120966	0.364546	0.031242	0.01771	0.0981445	0.00751779	0.0826929	0.0308071	0.0312023	0.0173432	0.0899918	0.0494333	0.0200734	0.0157179	0.0209821	0.0746007	0.0115882
worker	wp81	I-W+	sham	yes	Jena	12h	no	NA	NA	0.0122574	0.00722591	0.194266	0.0207498	0.0101308	0.0453761	0.00588895	0.0471236	0.0194168	0.071191	0.027863	0.0725808	0.0270985	0.057031	0.0309495	0.0134405	0.272962	0.0644486
worker	wp82	I-W+	sham	yes	Jena	12h	no	NA	NA	0.0264318	0.0138472	0.391312	0.0345139	0.0195657	0.101768	0.00589058	0.105854	0.0338003	0.0243731	0.0182142	0.0646537	0.0271719	0.0132605	0.0152564	0.019598	0.0725329	0.0119554
worker	wp83	I-W+	sham	yes	Jena	12h	no	NA	NA	0.0101952	0.00608473	0.233225	0.0157401	0.0116691	0.0773955	0.0188527	0.134499	0.023775	0.0495111	0.0324379	0.0656987	0.0216115	0.0211674	0.0521392	0.0331447	0.161155	0.0316978
worker	wp84	I-W+	sham	yes	Jena	12h	no	NA	NA	0.0166726	0.00760721	0.185433	0.0323346	0.00889042	0.0406554	0.0111713	0.0876012	0.031286	0.062311	0.0362938	0.0787768	0.0317714	0.0395191	0.0381162	0.0271456	0.224495	0.0399192
worker	wp85	I-W+	sham	yes	Jena	12h	no	NA	NA	0.0239509	0.0108989	0.20873	0.0403483	0.0111868	0.0461615	0.0728095	0.165858	0.0284211	0.0521511	0.027827	0.0880701	0.0176854	0.015478	0.0678425	0.0228211	0.0648929	0.0348663
worker	wp86	I-W+	sham	yes	Jena	12h	no	NA	NA	0.0422198	0.0185004	0.421366	0.0584819	0.0181805	0.0831559	0.00560042	0.0846769	0.0384383	0.0216075	0.0139222	0.0526616	0.0204583	0.0101714	0.0146572	0.0155404	0.0725475	0.00781414
worker	wp87	I-W+	sham	yes	Seva	12h	yes	NA	NA	0.00523633	0.00318121	0.0925168	0.0150163	0.00556918	0.0303985	0.0141103	0.077433	0.00823768	0.0659683	0.0575976	0.0756471	0.0588548	0.070569	0.0502357	0.0356197	0.245189	0.0886193
worker	wp88	I-W+	sham	yes	Seva	12h	no	NA	NA	0.0372247	0.0206834	0.602533	0.0575862	0.0333221	0.13653	0.00184142	0.0359192	0.0080001	0.0039593	0.00583296	0.0237875	0.0177336	0.00193418	0.00187856	0.00479361	0.00541436	0.00102636
worker	wp89	I-W+	sham	yes	Seva	12h	no	NA	NA	0.0362276	0.0180529	0.56173	0.0610716	0.0288283	0.131489	0.00290956	0.0360264	0.0100891	0.00699019	0.00567559	0.0304614	0.0252874	0.00756903	0.00412251	0.00610444	0.021804	0.00556082
worker	wp90	I-W+	sham	yes	Seva	12h	no	NA	NA	0.0286425	0.0182675	0.521279	0.0588871	0.0294401	0.114713	0.00429315	0.048043	0.0117849	0.012098	0.0121332	0.0402484	0.0246759	0.00995571	0.00728639	0.00933568	0.0388719	0.010044
worker	wp91	I-W+	sham	yes	Seva	12h	no	NA	NA	0.0393618	0.0203295	0.567726	0.0885857	0.0323943	0.141547	0.00157072	0.0338551	0.00957681	0.00402858	0.00484855	0.0233213	0.0182724	0.0017235	0.00175147	0.00437533	0.00572451	0.00100746
worker	wp92	I-W+	sham	yes	Seva	12h	no	NA	NA	0.0262047	0.0179142	0.558776	0.0581223	0.0334751	0.147229	0.00241415	0.0507976	0.0111933	0.00683866	0.00751985	0.0309031	0.0229003	0.00348253	0.00242304	0.00896156	0.00890944	0.00193553
worker	wp93	I-W+	sham	yes	Seva	12h	no	NA	NA	0.0392086	0.0185588	0.557077	0.0928807	0.0274645	0.134287	0.00231024	0.0410802	0.0126652	0.00381322	0.00534164	0.0301065	0.0201238	0.00216972	0.00191132	0.00491369	0.00506076	0.00102716
worker	wp94	I-W+	sham	yes	Seva	12h	no	NA	NA	0.0196616	0.0118779	0.354716	0.049815	0.0193578	0.094377	0.00545569	0.0629488	0.0128853	0.0271422	0.0270757	0.0477593	0.0373683	0.0304542	0.0184473	0.0206157	0.126543	0.0334994
worker	wp95	I-W+	sham	yes	Seva	12h	yes	NA	NA	0.0395424	0.019938	0.563024	0.0597247	0.0291717	0.12794	0.00876279	0.0492521	0.00693625	0.00789385	0.00669108	0.0359575	0.021634	0.00445996	0.0046657	0.00510712	0.0056792	0.00362047
worker	wp96	I-W+	sham	yes	Seva	12h	no	NA	NA	0.0316221	0.0179596	0.525198	0.0496153	0.0274211	0.136709	0.00336107	0.0670739	0.0137049	0.00896608	0.00952256	0.0435826	0.0252885	0.00437931	0.00418449	0.0100343	0.0183162	0.00306143
worker	wp97	I-W+	sham	yes	Jena	18h	no	NA	NA	0.0399979	0.0229757	0.56423	0.0817714	0.0251473	0.106248	0.00261353	0.0490321	0.0209849	0.00527977	0.00315311	0.0412068	0.0210976	0.00149932	0.00223502	0.00701279	0.00424581	0.00126909
worker	wp98	I-W+	sham	yes	Jena	18h	no	NA	NA	0.0450807	0.0230184	0.581132	0.0671869	0.0238656	0.113903	0.00304932	0.0351634	0.0158342	0.00760283	0.00166524	0.0343515	0.0169786	0.00113795	0.00304891	0.00564981	0.0191442	0.00218813
worker	wp99	I-W+	sham	yes	Jena	18h	no	NA	NA	0.0351419	0.0221778	0.552225	0.0571324	0.0272007	0.126244	0.00270273	0.0547282	0.0208302	0.00683672	0.00649308	0.0407676	0.0246033	0.00169792	0.00276881	0.00828743	0.00888424	0.00127729
worker	wp100	I-W+	sham	yes	Seva	18h	no	NA	NA	0.0102578	0.00669737	0.212537	0.02755	0.0121195	0.0545448	0.00675712	0.064762	0.0109692	0.03946	0.0427615	0.0675475	0.0549931	0.0649967	0.0310512	0.029092	0.190955	0.0729484
worker	wp101	I-W+	sham	yes	Seva	18h	no	NA	NA	0.00651623	0.00420315	0.12915	0.0180907	0.0067537	0.0302862	0.0139027	0.0791167	0.0105755	0.0605314	0.0572091	0.0655765	0.0481275	0.0679014	0.0497513	0.0349019	0.244393	0.0730139
worker	wp102	I-W+	sham	yes	Seva	18h	no	NA	NA	0.0324745	0.0171475	0.548215	0.0549734	0.0283383	0.144094	0.00205497	0.0508765	0.0132825	0.00822868	0.00531539	0.0329234	0.0253339	0.00468381	0.00269446	0.009848	0.015479	0.00403741
worker	wp103	I-W+	sham	yes	Seva	18h	no	NA	NA	0.0195413	0.0135719	0.445411	0.0282344	0.0264133	0.136378	0.00323714	0.0675838	0.0123135	0.0180341	0.0158804	0.0453717	0.0378645	0.0172108	0.00996796	0.0189217	0.0662752	0.0177888
worker	wp104	I-W+	sham	yes	Seva	18h	no	NA	NA	0.0339427	0.0181458	0.530753	0.0584178	0.0270091	0.126182	0.00287158	0.0523934	0.0123192	0.00980649	0.0101891	0.040711	0.0277624	0.0063108	0.00415685	0.0110641	0.0217736	0.00619092
worker	wp105	I-W+	sham	yes	Seva	18h	no	NA	NA	0.0358989	0.0178383	0.581733	0.0560478	0.028186	0.138264	0.00168768	0.0394636	0.00816683	0.00471746	0.00621383	0.0338495	0.0219646	0.00412941	0.00339325	0.00619038	0.00947086	0.0027845
worker	wp106	I-W+	sham	yes	Seva	18h	no	NA	NA	0.0342767	0.0178488	0.535526	0.0329617	0.0261849	0.144176	0.00263073	0.0632381	0.0144804	0.00894364	0.00925578	0.0457679	0.0291324	0.00425554	0.00481052	0.0102849	0.0126209	0.00360557
worker	wp107	I-W+	sham	yes	Seva	24h	no	NA	NA	0.0201681	0.0125778	0.370937	0.04093	0.0182804	0.0893165	0.00548075	0.0572709	0.0103299	0.0315795	0.025782	0.0494063	0.0420208	0.0319158	0.0189765	0.0204077	0.119862	0.0347583
worker	wp108	I-W+	sham	yes	Seva	24h	no	NA	NA	0.025544	0.018319	0.566132	0.054334	0.0289153	0.126948	0.00372429	0.0485379	0.0128359	0.00493904	0.00634092	0.0350268	0.0239567	0.00483469	0.00392746	0.00873459	0.0219302	0.00501901
worker	wp109	I-W+	sham	yes	Seva	24h	no	NA	NA	0.0205838	0.0121966	0.364902	0.0346866	0.0185247	0.094997	0.0129444	0.0729732	0.00843986	0.0397866	0.021864	0.0551784	0.0408086	0.0230929	0.0271882	0.0207965	0.109082	0.0219545
worker	wp110	I-W+	sham	yes	Jena	30h	no	NA	NA	0.0783108	0.026773	0.455504	0.0877667	0.0230006	0.104072	0.00253397	0.0901314	0.0262056	0.0062116	0.00963567	0.051137	0.019499	0.00188269	0.00432819	0.0064256	0.00554081	0.00104066
worker	wp111	I-W+	sham	yes	Jena	30h	no	NA	NA	0.0373524	0.0186888	0.529632	0.0597073	0.0238508	0.12229	0.00852905	0.0608505	0.0206194	0.0174431	0.0136282	0.0441115	0.0192825	0.00188857	0.00411897	0.0056859	0.0110484	0.00127271
worker	wp112	I-W+	sham	yes	Seva	30h	no	NA	NA	0.0325407	0.0199038	0.577735	0.0488912	0.0300287	0.147623	0.0023898	0.0458393	0.0118919	0.00468293	0.00562068	0.0296596	0.0228978	0.00232252	0.0022355	0.00794005	0.0060883	0.00171006
worker	wp113	I-W+	sham	yes	Seva	30h	no	NA	NA	0.0241919	0.0159017	0.499612	0.0240373	0.0278062	0.145062	0.00330176	0.0672419	0.0142971	0.015252	0.00984922	0.0539813	0.0415113	0.00819261	0.00657972	0.0143113	0.0238479	0.00502382
worker	wp114	I-W+	sham	yes	Jena	36h	no	NA	NA	0.0786882	0.0244582	0.483508	0.0948476	0.0216243	0.114952	0.00249753	0.0793008	0.0154192	0.003586	0.00903598	0.0379873	0.0152391	0.00139405	0.00327704	0.00680154	0.0063501	0.00103323
worker	wp115	I-W+	sham	yes	Seva	36h	no	NA	NA	0.0125935	0.00772544	0.233389	0.0242038	0.0125702	0.0658062	0.00741689	0.066853	0.0105478	0.0431802	0.0419186	0.0552028	0.0434759	0.0507481	0.0315234	0.0268781	0.204885	0.0610818
worker	wp116	I-W+	sham	yes	Seva	36h	no	NA	NA	0.0302524	0.0173668	0.535436	0.036468	0.0260498	0.132447	0.00322111	0.0755086	0.0204635	0.00638418	0.00673996	0.0474857	0.0316903	0.00250504	0.00330077	0.0129966	0.00996467	0.00171927
worker	wp117	I-W+	sham	yes	Jena	42h	no	NA	NA	0.0393401	0.0212237	0.546786	0.0466986	0.0246876	0.12284	0.00234707	0.0654639	0.0270809	0.00706951	0.00481948	0.0462048	0.0215635	0.00200538	0.00280133	0.00938471	0.00797728	0.00170647
worker	wp118	I-W+	sham	yes	Seva	42h	no	NA	NA	0.0296925	0.0178139	0.552194	0.0556719	0.0279442	0.133856	0.00263357	0.0591752	0.0130327	0.00606987	0.00608209	0.0394448	0.0283999	0.00275525	0.00262233	0.00933495	0.0111089	0.00216738
worker	wp119	I-W+	sham	yes	Seva	42h	no	NA	NA	0.0287901	0.0187843	0.567202	0.0554887	0.0296566	0.145838	0.00349041	0.0423282	0.0117284	0.00790045	0.00359136	0.02896	0.024992	0.00264148	0.00306953	0.00753842	0.0156401	0.00235964
worker	wp120	I-W+	sham	yes	Seva	42h	no	NA	NA	0.0311092	0.017989	0.575548	0.0520155	0.0302706	0.163419	0.0025482	0.0397218	0.00922145	0.00531336	0.00396486	0.0282678	0.0222045	0.00248355	0.00228665	0.00638835	0.00525733	0.00199095
worker	wp121	I-W+	sham	yes	Seva	42h	no	NA	NA	0.0359239	0.0183635	0.580901	0.0890295	0.0306365	0.124807	0.00180226	0.0327757	0.0114932	0.00490228	0.00453558	0.0267121	0.0221726	0.00229403	0.00274389	0.00421148	0.00578817	0.000906853
worker	wp122	I+W-	fungus	no	Jena	06h	NA	0	0	0.0102272	0.00504665	0.114322	0.0196947	0.00573085	0.0235767	0.0217008	0.0811951	0.0190732	0.0839057	0.053788	0.072241	0.0216384	0.053807	0.0666693	0.0276299	0.265157	0.0545957
worker	wp123	I+W-	fungus	no	Jena	06h	NA	0.00152021	7.04454	0.0347698	0.02007	0.531016	0.0458858	0.0257485	0.112313	0.00292562	0.0638903	0.0297785	0.0105761	0.00915783	0.0499496	0.027699	0.00338173	0.0040718	0.0105863	0.0150295	0.00315133
worker	wp124	I+W-	fungus	no	Jena	06h	NA	0.00398745	18.4775	0.044936	0.0215615	0.580316	0.0456468	0.0288441	0.148078	0.00126886	0.0398069	0.0160906	0.00498299	0.00624054	0.0331308	0.0154132	0.00110658	0.00171629	0.00344721	0.00662388	0.000789532
worker	wp125	I+W-	fungus	no	Jena	06h	NA	0.00497387	23.0485	0.0162868	0.0102773	0.261332	0.0211246	0.012155	0.0614444	0.00762855	0.0611291	0.0250346	0.0518512	0.0320727	0.0803074	0.0413014	0.0486172	0.0377605	0.0239543	0.180923	0.0267996
worker	wp126	I+W-	fungus	no	Jena	06h	NA	0.00718008	33.2719	0.0440992	0.0246391	0.575207	0.0604416	0.0295189	0.128143	0.00182559	0.0395328	0.0187201	0.00350005	0.00509895	0.0369355	0.02122	0.000729412	0.00124242	0.00652694	0.00261897	0
worker	wp127	I+W-	fungus	no	Jena	06h	NA	0.0396535	183.751	0.0325266	0.0184454	0.4856	0.059623	0.0269513	0.113977	0.00403379	0.0570616	0.0315048	0.0158935	0.00965189	0.0454136	0.0191347	0.00648374	0.00762	0.00943419	0.050136	0.00650877
worker	wp128	I+W-	fungus	no	Jena	06h	NA	0.0564589	261.626	0.0350636	0.0150489	0.289603	0.0490906	0.0127398	0.0557057	0.00663898	0.11721	0.0285271	0.0369292	0.0220535	0.0693564	0.0326052	0.0223925	0.0207584	0.0175253	0.142936	0.0258167
worker	wp129	I+W-	fungus	no	Jena	06h	NA	0.166602	772.022	0.031207	0.0170616	0.454924	0.0411373	0.0193507	0.0976341	0	0.0917238	0.0297192	0.0294602	0.0146492	0.0568959	0.0285343	0.00588619	0.00844948	0.0132919	0.0481527	0.0119227
worker	wp130	I+W-	fungus	no	Jena	06h	NA	0.175749	814.409	0.0408943	0.0206212	0.601439	0.0607531	0.0307101	0.145737	0.00178118	0.0274582	0.0134403	0.00462375	0.00215225	0.0266449	0.0185342	0.00120734	0	0.00243688	0.00156646	0
worker	wp131	I+W-	fungus	no	Jena	06h	NA	0.274533	1272.17	0.0541195	0.0252625	0.585598	0.076215	0.0282685	0.119221	0	0.0327026	0.0167202	0.00542569	0.00517572	0.0304178	0.014101	0.000563225	0	0.00332489	0.00245806	0.000426472
worker	wp132	I+W-	fungus	no	Seva	06h	NA	0	0	0.0514062	0.0211585	0.555026	0.059767	0.0262529	0.135249	0.0058859	0.0377148	0.00829442	0.00848428	0.00789828	0.027234	0.0196343	0.00350473	0.00580315	0.00763321	0.0155511	0.00350284
worker	wp133	I+W-	fungus	no	Seva	06h	NA	0.0028136	13.038	0.0253345	0.0164481	0.510941	0.0499877	0.0286101	0.126509	0.0039305	0.0643732	0.00853444	0.0139275	0.0131605	0.0376575	0.0275258	0.00949101	0.00688929	0.0116831	0.037282	0.00771488
worker	wp134	I+W-	fungus	no	Seva	06h	NA	0.0044775	20.7484	0.0226443	0.0113673	0.250193	0.0615213	0.0152924	0.0715252	0.0579639	0.0964785	0.00608268	0.0269479	0.0155417	0.130883	0.0407274	0.0250899	0.0414321	0.0168772	0.0384556	0.0709761
worker	wp135	I+W-	fungus	no	Jena	12h	NA	0.00304396	14.1055	0.0272325	0.0138498	0.344527	0.0410278	0.0176012	0.0818914	0.0098712	0.0940978	0.0290891	0.0349738	0.0226289	0.0576564	0.0264044	0.0160396	0.0280738	0.0236883	0.113315	0.0180318
worker	wp136	I+W-	fungus	no	Jena	12h	NA	0.0116693	54.0748	0.0158383	0.00908946	0.244439	0.0339946	0.0121427	0.053189	0.00572234	0.0468057	0.0165972	0.0603045	0.0293576	0.0815857	0.0351408	0.0558369	0.0217767	0.0127127	0.228137	0.0373291
worker	wp137	I+W-	fungus	no	Jena	12h	NA	0.0129283	59.9087	0.0301965	0.0194376	0.528518	0.0437436	0.025707	0.11932	0.00331974	0.0674557	0.0293773	0.0115419	0.00829786	0.0430231	0.0227792	0.00391605	0.00604076	0.0115414	0.0224738	0.00331091
worker	wp138	I+W-	fungus	no	Jena	12h	NA	0.0137119	63.5397	0.0263867	0.017312	0.457319	0.0343256	0.0206223	0.0977324	0.0117886	0.0761499	0.0256583	0.0348584	0.0211037	0.0479652	0.02635	0.0102142	0.0142424	0.013239	0.0567675	0.00796456
worker	wp139	I+W-	fungus	no	Jena	12h	NA	0.0141871	65.742	0.0395996	0.0211619	0.58103	0.0505138	0.0307771	0.146785	0.0019094	0.0396423	0.0165853	0.00466542	0.00516124	0.031841	0.0171001	0.00153962	0.00142407	0.00506108	0.00455295	0.000650589
worker	wp140	I+W-	fungus	no	Jena	12h	NA	0.0387177	179.415	0.042664	0.0188732	0.448716	0.04496	0.0171755	0.081506	0.00497001	0.122383	0.0455624	0.0147389	0.012875	0.0547078	0.0269815	0.00634784	0.0103618	0.0148218	0.0294394	0.00291572
worker	wp141	I+W-	fungus	no	Jena	12h	NA	0.0450093	208.569	0.0435268	0.0214026	0.61065	0.0599788	0.0300413	0.13591	0.00165969	0.0277395	0.0134243	0.00329493	0.00340822	0.0272364	0.0160519	0	0	0.00331477	0.00236043	0
worker	wp142	I+W-	fungus	no	Jena	12h	NA	0.104125	482.507	0.0292134	0.0166309	0.410592	0.0488519	0.0218512	0.0996205	0.00467898	0.0736898	0.0339332	0.0192531	0.0101018	0.0883919	0.0488351	0.0225954	0.012284	0.0122691	0.0404566	0.00675055
worker	wp143	I+W-	fungus	no	Jena	12h	NA	0.129265	599.004	0.0527522	0.0191996	0.394994	0.0728153	0.0164271	0.0758786	0.0053992	0.129406	0.0385323	0.0148652	0.00854826	0.060799	0.0291224	0.00645989	0.00713835	0.0235989	0.0366951	0.00736891
worker	wp144	I+W-	fungus	no	Jena	12h	NA	0.173728	805.04	0.0591963	0.0224264	0.527047	0.0480677	0.0206146	0.0994481	0.00464682	0.0841287	0.0261632	0.00795495	0.00933889	0.0434973	0.0155869	0.00161185	0.0051536	0.0126737	0.0104974	0.00194682
worker	wp145	I+W-	fungus	no	Jena	12h	NA	0.626443	2902.89	0.033447	0.0203763	0.564396	0.0470704	0.026996	0.128828	0.00330964	0.0534141	0.0224911	0.00834581	0.00595075	0.044179	0.0240196	0.00146594	0.0023216	0.00485099	0.00768904	0.000848508
worker	wp146	I+W-	fungus	no	Jena	12h	NA	0.680934	3155.4	0.0196721	0.0107951	0.291732	0.0235675	0.0145143	0.0677348	0.00952459	0.0856428	0.0265228	0.0417973	0.026493	0.0870156	0.0410342	0.0387831	0.0242943	0.0214804	0.14298	0.0264155
worker	wp147	I+W-	fungus	no	Seva	12h	NA	0	0	0.0102014	0.0121002	0.538794	0.011354	0.0338364	0.218269	0.0177633	0.0387817	0.00685901	0.0224423	0	0.0213012	0.0475629	0	0	0.00811101	0.0103769	0.0022473
worker	wp148	I+W-	fungus	no	Seva	12h	NA	0.00609758	28.2557	0.0264811	0.0181828	0.600652	0.0350119	0.0326794	0.153021	0.00235997	0.0365882	0.00785533	0.00666394	0.00788458	0.0251749	0.0246567	0.003002	0.00224637	0.00671916	0.00874076	0.00207992
worker	wp149	I+W-	fungus	no	Seva	12h	NA	0.00685728	31.7761	0.0263214	0.0179791	0.574507	0.0558069	0.0291408	0.130027	0	0.0522426	0.0133251	0.00657177	0.00802407	0.0364299	0.0244457	0.00325638	0.0020406	0.00808773	0.00951027	0.00228419
worker	wp150	I+W-	fungus	no	Seva	12h	NA	0.0190958	88.4883	0.0254703	0.0180873	0.535632	0.0447472	0.0282099	0.139991	0.00289931	0.0633531	0.0167254	0.00886326	0.00901201	0.0394315	0.0328575	0.00390273	0.00387694	0.0125655	0.0117513	0.00262331
worker	wp151	I+W-	fungus	no	Seva	12h	NA	0.220747	1022.93	0.0137772	0.0113772	0.382809	0.0210408	0.0217507	0.104959	0.00578157	0.0634117	0.00948425	0.0293279	0.0238296	0.0477476	0.0374245	0.0277425	0.0201929	0.0206266	0.127963	0.0307539
worker	wp152	I+W-	fungus	no	Seva	12h	NA	0.874946	4054.43	0.0228242	0.0136954	0.41739	0.0500808	0.0200678	0.0954729	0.00443712	0.0557211	0.00926628	0.0223636	0.0220472	0.0461738	0.0334509	0.0269024	0.0134191	0.014588	0.10618	0.0259192
worker	wp153	I+W-	fungus	no	Seva	12h	NA	1.15169	5336.83	0.0189148	0.0121924	0.336255	0.0419952	0.0170314	0.0753657	0.00682872	0.0657526	0.0107108	0.0339692	0.027119	0.0544255	0.0438285	0.0374434	0.0224885	0.0203741	0.137526	0.0377785
worker	wp154	I+W-	fungus	no	Jena	18h	NA	0.00399427	18.5091	0.0343708	0.0191307	0.548019	0.072598	0.029219	0.147232	0.0017721	0.0508145	0.0178468	0.00425496	0.00546022	0.0374409	0.0181539	0.0030082	0.00096253	0.00510002	0.00400668	0.000609839
worker	wp155	I+W-	fungus	no	Jena	18h	NA	0.00430372	19.9431	0.0124243	0.00456439	0.0980769	0.0122032	0.00462299	0.0244657	0.0246366	0.117777	0.021295	0.0707356	0.0543961	0.0728857	0.0226717	0.0656148	0.0698258	0.0435201	0.228031	0.0522534
worker	wp156	I+W-	fungus	no	Jena	18h	NA	0.0175076	81.1288	0.0267729	0.0150729	0.453197	0.0501482	0.0223272	0.11091	0.004168	0.0651255	0.0225472	0.0189371	0.0110561	0.0640217	0.0292157	0.0104624	0.0108294	0.0104457	0.0650613	0.00970137
worker	wp157	I+W-	fungus	no	Jena	18h	NA	0.0444378	205.921	0.0516025	0.0231284	0.601584	0.081698	0.0263423	0.117585	0.00162537	0.0297873	0.014225	0.0024547	0.00365991	0.0280772	0.0137293	0.000589227	0	0.0027053	0.00120635	0
worker	wp158	I+W-	fungus	no	Jena	18h	NA	0.0448215	207.699	0.0369165	0.0200153	0.572513	0.0589494	0.0277015	0.121151	0.00183098	0.0482477	0.0221188	0.00521636	0.00546437	0.0398051	0.0206097	0.0016472	0.00178479	0.00701285	0.00814742	0.000868244
worker	wp159	I+W-	fungus	no	Jena	18h	NA	0.585103	2711.32	0.014245	0.00840113	0.190584	0.0221065	0.00969871	0.0510705	0.0113745	0.0744223	0.021684	0.0599291	0.0418136	0.0878166	0.0425862	0.0475841	0.0441669	0.0310625	0.201688	0.0397666
worker	wp160	I+W-	fungus	no	Jena	18h	NA	0.709847	3289.37	0.0391577	0.0199014	0.572019	0.0723637	0.0272129	0.122058	0.00215448	0.0461076	0.0153178	0.00605898	0.0044982	0.0389168	0.0197718	0.00147169	0.00159602	0.00470323	0.00590408	0.000786438
worker	wp161	I+W-	fungus	no	Seva	18h	NA	0.00252124	11.6832	0.0291153	0.0185127	0.54764	0.0424679	0.0279353	0.131934	0.00326207	0.0596607	0.0136417	0.0102627	0.00911002	0.0411368	0.035452	0.00336018	0.00297129	0.0102991	0.0113159	0.00192205
worker	wp162	I+W-	fungus	no	Seva	18h	NA	0.0199658	92.5201	0.0106535	0.00683858	0.215264	0.0111317	0.01213	0.0646408	0.00548906	0.0482798	0.00658852	0.0497434	0.0237672	0.0645715	0.0498689	0.0550598	0.0337246	0.0205697	0.25485	0.0668287
worker	wp163	I+W-	fungus	no	Seva	18h	NA	0.0386205	178.964	0.0305891	0.0180236	0.576119	0.0447305	0.025788	0.122272	0.00280177	0.0543267	0.0110752	0.00661579	0.00936577	0.0431397	0.0276277	0.00434337	0.00306956	0.0072356	0.0110076	0.00186857
worker	wp164	I+W-	fungus	no	Seva	18h	NA	0.143478	664.867	0.00480543	0.00333647	0.098308	0.0141995	0.00606466	0.0310813	0.015863	0.0875147	0.0101379	0.0652945	0.0623827	0.066142	0.0493457	0.0717025	0.0536603	0.0388012	0.246042	0.0753179
worker	wp165	I+W-	fungus	no	Seva	18h	NA	0.228346	1058.14	0.0113473	0.00811112	0.222161	0.0324259	0.0137504	0.0657864	0.00776376	0.0583358	0.0101711	0.0455167	0.0398538	0.0594511	0.0545555	0.0535371	0.0302721	0.025099	0.196859	0.0650026
worker	wp166	I+W-	fungus	no	Seva	18h	NA	0.250701	1161.73	0.0181219	0.013547	0.520271	0.0300435	0.0314565	0.158164	0.00445797	0.0329091	0.00465376	0.0160971	0.0106806	0.0290622	0.0362213	0.0132245	0.00830943	0.00885024	0.0529736	0.0109563
worker	wp167	I+W-	fungus	no	Seva	18h	NA	0.394933	1830.09	0.0269586	0.0167838	0.547843	0.0513546	0.0303288	0.151371	0.00389737	0.0515855	0.0115248	0.0100196	0.00894747	0.0369987	0.0239126	0.00386693	0.00229538	0.00655062	0.0140304	0.00173102
worker	wp168	I+W-	fungus	no	Seva	18h	NA	0.600972	2784.85	0.0281779	0.018831	0.564475	0.0623458	0.030125	0.138044	0.00202789	0.0436317	0.00980291	0.00722424	0.00689359	0.032134	0.0270471	0.00844736	0.00117089	0.00723617	0.0107591	0.00162577
worker	wp169	I+W-	fungus	no	Jena	24h	NA	0.398916	1848.55	0.0630776	0.0253241	0.549325	0.0683987	0.0225031	0.111733	0.00218406	0.0535811	0.0172082	0.00587166	0.0061606	0.0374835	0.0166027	0.00154777	0.0025941	0.00665196	0.00863362	0.00111889
worker	wp170	I+W-	fungus	no	Seva	24h	NA	0.00709785	32.8909	0.0384277	0.0210195	0.55411	0.0578859	0.0332547	0.170458	0.00213335	0.0379909	0.00826156	0.00561042	0.00702467	0.0260797	0.0218479	0.00191255	0.00205501	0.00548973	0.00508004	0.00135865
worker	wp171	I+W-	fungus	no	Seva	24h	NA	0.0182339	84.4946	0.0303167	0.0187467	0.55889	0.0522414	0.0290457	0.14935	0.00298245	0.039258	0.0111042	0.00857283	0.00722552	0.0311509	0.0324662	0.00663094	0.00316042	0.00604651	0.0109321	0.0018788
worker	wp172	I+W-	fungus	no	Seva	24h	NA	0.0848558	393.215	0.0265827	0.0164809	0.524518	0.0670949	0.0302665	0.130589	0.00330798	0.0556271	0.0132358	0.00951232	0.0107789	0.0384423	0.0264057	0.00665037	0.00420969	0.0109039	0.0206011	0.00479263
worker	wp173	I+W-	fungus	no	Seva	24h	NA	0.152867	708.374	0.0115359	0.00718095	0.189805	0.0251613	0.0129533	0.0655388	0.00813625	0.0696599	0.00913954	0.0463551	0.0480732	0.0589574	0.0476423	0.0569552	0.0357213	0.0307154	0.210267	0.0662014
worker	wp174	I+W-	fungus	no	Jena	30h	NA	0.21481	995.414	0.0386133	0.0211387	0.53781	0.051986	0.0281525	0.136282	0.00460876	0.0579502	0.0225207	0.00763262	0.00925918	0.0422167	0.0221521	0.00143357	0.00203527	0.00955256	0.00533968	0.00131598
worker	wp175	I+W-	fungus	no	Jena	30h	NA	0.339328	1572.42	0.0265563	0.0182157	0.659801	0.0228044	0.0325725	0.1805	0.00178722	0.00918878	0.00256008	0.00511115	0	0.0190431	0.0201179	0	0	0	0.00174199	0
worker	wp176	I+W-	fungus	no	Seva	30h	NA	0.0253149	117.307	0.0268624	0.0174951	0.528797	0.0392448	0.0295732	0.147991	0.00442706	0.0604709	0.0155336	0.00806672	0.00974491	0.041919	0.0327434	0.00512457	0.00299277	0.0143733	0.0117726	0.00286766
worker	wp177	I+W-	fungus	no	Seva	30h	NA	0.825965	3827.45	0.0351143	0.0194654	0.500906	0.0602855	0.028448	0.125581	0.00506129	0.0717031	0.016517	0.0092804	0.0113234	0.0468326	0.0313752	0.00574445	0.00309454	0.0115826	0.0139263	0.00375966
worker	wp178	I+W-	fungus	no	Seva	36h	NA	0.0736474	341.276	0.0169299	0.0135197	0.529093	0.0314343	0.0267693	0.160876	0.00302716	0.0692261	0.0133072	0.0128725	0.00883595	0.0392516	0.0312415	0.00491583	0.00445087	0.0132425	0.0188873	0.00212014
worker	wp179	I+W-	fungus	no	Seva	36h	NA	0.242268	1122.65	0.0267022	0.0171491	0.527997	0.0538601	0.0316486	0.156755	0.00421196	0.0502366	0.00912003	0.0103939	0.00745999	0.0361743	0.0276395	0.00440905	0.00416429	0.00986859	0.018297	0.0039125
worker	wp180	I+W-	fungus	no	Seva	36h	NA	0.847728	3928.3	0.0268526	0.0175377	0.556528	0.0589452	0.0334422	0.149445	0.00246038	0.0427354	0.00744672	0.00983705	0.00546963	0.0249374	0.0227936	0.00548002	0.00338159	0.00736227	0.0225345	0.00281036
worker	wp181	I+W-	fungus	no	Seva	36h	NA	1.20325	5575.76	0.0251282	0.0176488	0.564379	0.0448112	0.0309734	0.155188	0.00242954	0.0485471	0.0136929	0.00661718	0.00671211	0.0331775	0.0255421	0.00359286	0.00149995	0.00944707	0.00874234	0.00186984
worker	wp182	I+W-	fungus	no	Seva	36h	NA	2.15589	9990.23	0.0170394	0.00928809	0.270146	0.0510375	0.0135341	0.0598686	0.00855396	0.067395	0.00993794	0.0387191	0.0399046	0.0538613	0.036605	0.0474136	0.03201	0.0226432	0.174318	0.0477246
worker	wp183	I+W-	fungus	no	Jena	42h	NA	0.201053	931.664	0.0398178	0.0237066	0.609316	0.0615915	0.0275998	0.119337	0.00248099	0.0339224	0.017711	0.00395322	0.00435465	0.0291703	0.0156368	0.000868706	0.00112913	0.0044842	0.00492074	0
worker	wp184	I+W-	fungus	no	Jena	42h	NA	0.211526	980.196	0.0370204	0.0198576	0.556124	0.0575711	0.0311084	0.152312	0.00193578	0.0432372	0.0205191	0.00638627	0.00550283	0.0354451	0.0209346	0.00117461	0.00129192	0.00636227	0.00321708	0
worker	wp185	I+W-	fungus	no	Jena	42h	NA	missing	missing	0.0679891	0.024608	0.547855	0.0980197	0.0249722	0.102034	0	0.0468414	0.0176921	0.00511588	0.00457894	0.0332081	0.0175947	0.00254199	0	0.00464168	0.00230708	0
worker	wp186	I+W-	fungus	no	Seva	42h	NA	0.364125	1687.33	0.021829	0.014218	0.46907	0.0299234	0.0241833	0.145443	0.00520941	0.0837527	0.0152337	0.0172399	0.00996738	0.0561012	0.0422295	0.00777957	0.00648672	0.0183331	0.0262141	0.00678586
worker	wp187	I+W-	fungus	no	Seva	42h	NA	0.412273	1910.44	0.0358406	0.0195565	0.633256	0.0551868	0.0323138	0.150237	0.000997203	0.0186629	0.0056421	0.00470646	0.00349573	0.0161399	0.0162479	0.00132066	0	0.00206293	0.0038078	0.000525591
worker	wp188	I+W-	fungus	no	Seva	42h	NA	0.848758	3933.07	0.0238296	0.0154955	0.508304	0.0312617	0.0292703	0.176719	0.00488117	0.0498299	0.0119198	0.0144678	0.00743737	0.0395621	0.0330354	0.00601989	0.00565023	0.0109813	0.0246337	0.00670151
worker	wp189	I+W-	fungus	no	Seva	42h	NA	1.14137	5289.04	0.0311815	0.0158738	0.508643	0.0854291	0.0288752	0.115835	0.0167334	0.0628857	0.013285	0.0111309	0.00998958	0.0404892	0.0247588	0.00592727	0.00945907	0.00704624	0.00966377	0.00279306
worker	wp190	I+W-	fungus	no	Seva	42h	NA	1.27089	5889.22	0.030333	0.0168626	0.530852	0.0403665	0.0270709	0.155221	0.00421495	0.0539738	0.0100481	0.0102787	0.0058135	0.044043	0.0347852	0.00365365	0.00398839	0.00874261	0.0157121	0.00404002
worker	wp191	I+W+	fungus	yes	Jena	06h	no	0	0	0.0480472	0.0221153	0.563113	0.0738814	0.0282114	0.137982	0.00262436	0.0372665	0.0186351	0.00395284	0.00261638	0.0332607	0.0150373	0.00100101	0.00350015	0.0051007	0.003097	0.000557696
worker	wp192	I+W+	fungus	yes	Jena	06h	yes	0.00264106	12.2385	0.0368185	0.0260195	0.480892	0.0726887	0.0251219	0.126037	0.0176865	0.068319	0.0241194	0.00867191	0.0191592	0.0480293	0.021555	0.00312716	0.00762558	0.00555582	0.00536849	0.00320536
worker	wp193	I+W+	fungus	yes	Jena	06h	no	0.0130372	60.4132	0.0257205	0.0161996	0.454888	0.0548172	0.023424	0.124197	0.00472069	0.0916512	0.0413718	0.0139653	0.00247651	0.0556437	0.0348079	0.00543153	0.0065434	0.0169012	0.0234664	0.00377481
worker	wp194	I+W+	fungus	yes	Jena	06h	yes	0.0141248	65.4532	0.0204122	0.0119659	0.256899	0.0295522	0.0152349	0.0782897	0.00847749	0.0916733	0.0300397	0.031648	0.030363	0.0817445	0.0382167	0.0365307	0.0326451	0.0263328	0.151997	0.0279775
worker	wp195	I+W+	fungus	yes	Jena	06h	no	0.0232642	107.804	0.0509376	0.0234468	0.568083	0.0692956	0.0234327	0.107625	0.00185605	0.0527983	0.023512	0.00429264	0.00348362	0.0368842	0.0188021	0.00101298	0.00176461	0.00748087	0.00466204	0.000629573
worker	wp196	I+W+	fungus	yes	Jena	06h	yes	0.0300584	139.288	0.0363275	0.0216971	0.501516	0.0627579	0.0299884	0.133853	0.00472019	0.0640798	0.0266461	0.00783716	0.00579461	0.0433557	0.0228083	0.00415719	0.00508341	0.0073977	0.018818	0.0031622
worker	wp197	I+W+	fungus	yes	Jena	06h	yes	0.0462034	214.103	0.0565274	0.0257796	0.395262	0.0933529	0.0222069	0.0837661	0.00569423	0.147293	0.0406292	0.00610487	0.00950695	0.0599032	0.0216118	0.00252209	0.00557975	0.014452	0.00888159	0.000926904
worker	wp198	I+W+	fungus	yes	Jena	06h	no	0.110912	513.957	0.0566675	0.0237174	0.548911	0.0853018	0.0252699	0.106502	0.00529738	0.0412608	0.020339	0.00237573	0.000962863	0.0423743	0.021124	0.00365332	0.00458823	0.00536851	0.00426692	0.00201923
worker	wp199	I+W+	fungus	yes	Jena	06h	yes	0.182832	847.227	0.0384365	0.0206588	0.534129	0.0663907	0.0241837	0.117051	0.00727966	0.0588383	0.0201507	0.006779	0.00834763	0.0467044	0.0198667	0.00281188	0.0059655	0.00885801	0.0115726	0.00197605
worker	wp200	I+W+	fungus	yes	Jena	06h	yes	0.194308	900.408	0.0302529	0.0180788	0.462117	0.0513054	0.0209146	0.0992021	0.00811886	0.11204	0.049642	0.00871844	0.0103009	0.0659345	0.0253128	0.00331662	0.00805057	0.0116517	0.0141509	0.000892523
worker	wp201	I+W+	fungus	yes	Jena	06h	no	0.247474	1146.77	0.0227468	0.0118677	0.308606	0.0350254	0.0138787	0.0665597	0.0733028	0.173529	0.0285354	0.0390644	0.0161538	0.0736298	0.0203121	0.0105596	0.0460953	0.0119564	0.0411488	0.00702773
worker	wp202	I+W+	fungus	yes	Jena	06h	yes	0.297633	1379.21	0.0359562	0.0203951	0.478434	0.0769405	0.0261362	0.11635	0.00595785	0.0701921	0.0265946	0.0122319	0.00898308	0.0368206	0.0175258	0.00507946	0.0105365	0.0110596	0.0359092	0.00489708
worker	wp203	I+W+	fungus	yes	Seva	06h	no	0	0	0.0364454	0.0192072	0.587663	0.0773882	0.0301059	0.13617	0.00227411	0.034682	0.00818272	0.00165897	0.00353935	0.0281366	0.0201278	0.00211444	0.000950648	0.0048067	0.00525986	0.00128671
worker	wp204	I+W+	fungus	yes	Seva	06h	no	0.0156145	72.3565	0.0312196	0.0200308	0.567401	0.0528653	0.0275862	0.112954	0.00254515	0.0500517	0.00926692	0.00730272	0.00962854	0.0430863	0.0249585	0.00579767	0.00431162	0.00946208	0.0162634	0.00526822
worker	wp205	I+W+	fungus	yes	Seva	06h	yes	0.0956	443.003	0.0275763	0.0174988	0.416005	0.0302039	0.0253718	0.125013	0.0155157	0.0953653	0.0150312	0.0186871	0.011779	0.0619248	0.0351184	0.00991946	0.019735	0.0248464	0.034074	0.0163342
worker	wp206	I+W+	fungus	yes	Jena	12h	yes	0.000909158	4.21296	0.00729176	0.00453006	0.0928084	0.0395938	0.00656605	0.0235865	0.0812168	0.174213	0.0197344	0.065335	0.0392611	0.106246	0.0225417	0.0348781	0.0785595	0.0252986	0.144725	0.0336135
worker	wp207	I+W+	fungus	yes	Jena	12h	no	0.000971214	4.50053	0.0221993	0.0128052	0.312897	0.0384907	0.0194536	0.0944728	0.0120214	0.0830029	0.0393481	0.0407643	0.02285	0.0906762	0.0525324	0.0355137	0.0191516	0.0156803	0.0769968	0.0111441
worker	wp208	I+W+	fungus	yes	Jena	12h	no	0.00298182	13.8175	0.0246526	0.0118201	0.243726	0.0421546	0.0150771	0.066205	0.00780231	0.0627347	0.0222258	0.0599786	0.0243229	0.0749249	0.0376656	0.038658	0.0237677	0.0108117	0.191962	0.0415105
worker	wp209	I+W+	fungus	yes	Jena	12h	yes	0.00417284	19.3366	0.0579203	0.0250563	0.577841	0.0883019	0.0275876	0.109042	0.00251902	0.0325217	0.0135598	0.00319309	0.00478024	0.0290207	0.0132903	0.00136818	0.00252341	0.00549658	0.00510697	0.000870103
worker	wp210	I+W+	fungus	yes	Jena	12h	no	0.00726757	33.6774	0.0606598	0.0226971	0.42067	0.0850267	0.0240564	0.100205	0.00330121	0.10815	0.0292671	0.0101592	0.0105249	0.0561681	0.0265376	0.00534497	0.00684279	0.0107808	0.017524	0.00208444
worker	wp211	I+W+	fungus	yes	Jena	12h	no	0.0133468	61.848	0.0627649	0.0204956	0.409421	0.0840386	0.0205627	0.0934232	0.00234336	0.128563	0.0308371	0.00794361	0.01083	0.0591948	0.0232979	0.00446154	0.00713418	0.013495	0.0192415	0.00195227
worker	wp212	I+W+	fungus	yes	Jena	12h	no	0.013916	64.4858	0.00351999	0.00420136	0.115498	0.0433138	0.00700897	0.0294158	0.102779	0.208751	0.013397	0.0609088	0.0363712	0.119391	0.0187006	0.0255062	0.0946757	0.0112747	0.0685063	0.0367803
worker	wp213	I+W+	fungus	yes	Jena	12h	yes	0.0183715	85.1321	0.0429893	0.0215373	0.547919	0.0691572	0.0236684	0.11306	0.00472298	0.06628	0.0310605	0.00386345	0.00588406	0.0415343	0.0156565	0.000453136	0.00271343	0.00687621	0.00227484	0.000349409
worker	wp214	I+W+	fungus	yes	Jena	12h	no	0.0249517	115.624	0.00635502	0.00419153	0.11466	0.013094	0.00710146	0.040398	0.0137384	0.0776832	0.00835933	0.0630382	0.0616909	0.0687047	0.0580749	0.0744178	0.050303	0.0385519	0.219192	0.0804455
worker	wp215	I+W+	fungus	yes	Jena	12h	yes	0.0317595	147.171	0.0639255	0.0196408	0.382113	0.0625875	0.016478	0.0687664	0.0102688	0.184146	0.0511541	0.0125055	0.0211801	0.0547845	0.0250186	0.00129757	0.00445865	0.0163036	0.00478715	0.000584882
worker	wp216	I+W+	fungus	yes	Jena	12h	no	0.0824854	382.231	0.0155361	0.00934245	0.257422	0.0374528	0.0156504	0.0785244	0.00695903	0.0567407	0.00860337	0.0411372	0.0347593	0.0594707	0.0508228	0.0478043	0.0265287	0.0227234	0.175992	0.0545306
worker	wp217	I+W+	fungus	yes	Jena	12h	yes	0.119305	552.852	0.0340637	0.0081731	0.120441	0.0578003	0.00978485	0.0312724	0.0894092	0.202046	0.0263885	0.0560735	0.0307467	0.100699	0.0146408	0.0185955	0.0787889	0.0205263	0.0612579	0.0392929
worker	wp218	I+W+	fungus	yes	Jena	12h	yes	0.172793	800.711	0.0342197	0.0180588	0.343166	0.0442244	0.0134843	0.06223	0.0411886	0.134383	0.0238869	0.0328521	0.0208478	0.0776422	0.0188066	0.0169285	0.0426321	0.0122641	0.0478343	0.0153506
worker	wp219	I+W+	fungus	yes	Jena	12h	yes	0.310889	1440.63	0.0163527	0.00874053	0.198606	0.0303047	0.00920461	0.0394667	0.0548488	0.133694	0.0217346	0.0540566	0.0336317	0.101762	0.0278281	0.0297064	0.0591324	0.0220895	0.12353	0.0353097
worker	wp220	I+W+	fungus	yes	Jena	12h	no	0.366769	1699.58	0.0672653	0.0251398	0.385129	0.0639812	0.0227573	0.0963837	0.00479874	0.13139	0.028363	0.0117914	0.0138806	0.0635515	0.0292132	0.00671082	0.0116191	0.0141098	0.0211833	0.00273239
worker	wp221	I+W+	fungus	yes	Jena	12h	yes	0.438291	2031	0.0376622	0.0184904	0.470834	0.063357	0.0188248	0.075201	0.010197	0.101134	0.0428137	0.0198592	0.0285814	0.0651306	0.0242657	0.00168231	0.00526352	0.0084823	0.00716506	0.00105546
worker	wp222	I+W+	fungus	yes	Jena	12h	no	0.790271	3662.05	0.0357642	0.0206485	0.494346	0.0451464	0.0252103	0.12256	0.00340209	0.060519	0.028531	0.00941736	0.00549177	0.0594465	0.0250244	0.00626801	0.00899458	0.00678574	0.0379231	0.00452126
worker	wp223	I+W+	fungus	yes	Jena	12h	yes	0.884434	4098.4	0.0431523	0.0247346	0.5497	0.0512871	0.0219181	0.0808259	0.00445308	0.0794445	0.0357791	0.00385783	0.00950978	0.0571062	0.0167289	0.002229	0.00590186	0.00675325	0.00572298	0.000895408
worker	wp224	I+W+	fungus	yes	Seva	12h	no	0	0	0.0297681	0.0209546	0.552197	0.0302981	0.0349122	0.167133	0.00278442	0.039488	0.00942861	0.00847311	0.00725641	0.0288779	0.0287413	0.00551662	0.00283915	0.00817689	0.0198758	0.00327887
worker	wp225	I+W+	fungus	yes	Seva	12h	yes	0.000911961	4.22595	0.0481265	0.0197971	0.485002	0.0813559	0.0278673	0.141563	0.0097239	0.0565768	0.0113149	0.00929411	0.00799829	0.0354206	0.0198175	0.00452207	0.00635661	0.0105349	0.018148	0.00658086
worker	wp226	I+W+	fungus	yes	Seva	12h	no	0.0132438	61.3705	0.0289941	0.0179803	0.542991	0.0462529	0.0299878	0.147196	0.00277909	0.0581657	0.0106588	0.00568036	0.006703	0.0386461	0.0261408	0.00379694	0.00423092	0.0117253	0.0132814	0.00478949
worker	wp227	I+W+	fungus	yes	Seva	12h	yes	0.0230354	106.744	0.0265762	0.0192717	0.587209	0.0375591	0.0317867	0.167063	0.00390473	0.0348448	0.00611909	0.00274375	0.00643349	0.0310239	0.019722	0.00324421	0.00229777	0.00399518	0.013094	0.00311134
worker	wp228	I+W+	fungus	yes	Seva	12h	yes	0.0553495	256.485	0.0305547	0.0173292	0.553027	0.0543234	0.0287664	0.127876	0.00301881	0.0572083	0.0159614	0.00319419	0.00912974	0.041137	0.0236914	0.00474348	0.00429269	0.00916909	0.013489	0.0030884
worker	wp229	I+W+	fungus	yes	Seva	12h	yes	0.10933	506.627	0.0302911	0.0183463	0.498173	0.0628756	0.0235295	0.115393	0.00969034	0.0486793	0.0081357	0.0177002	0.00990844	0.0450578	0.0275372	0.0116161	0.0127926	0.0124038	0.0291145	0.0187559
worker	wp230	I+W+	fungus	yes	Seva	12h	no	0.115562	535.507	0.0204413	0.0103513	0.267809	0.02745	0.0162439	0.0782185	0.00905972	0.0641073	0.00874354	0.0419515	0.0394055	0.052372	0.0339652	0.0417003	0.0344829	0.0242192	0.184996	0.0444827
worker	wp231	I+W+	fungus	yes	Seva	12h	yes	0.234946	1088.72	0.0380901	0.0202644	0.527223	0.0854532	0.0257618	0.0979401	0.0111942	0.0698574	0.0129213	0.00535919	0.00951135	0.0385667	0.0109894	0.00505281	0.00801034	0.00813175	0.0207845	0.00488816
worker	wp232	I+W+	fungus	yes	Seva	12h	yes	0.292626	1356.01	0.0670026	0.0243173	0.561425	0.0423314	0.0219603	0.106703	0.00382455	0.0442687	0.00727562	0.005863	0.0106548	0.0432027	0.0257651	0.00468802	0.00431723	0.00835651	0.012678	0.00536644
worker	wp233	I+W+	fungus	yes	Seva	12h	yes	1.17074	5425.1	0.0385618	0.0219277	0.582922	0.0552795	0.0232866	0.106219	0.00349326	0.062119	0.0145451	0.00221502	0.00689507	0.0384044	0.018339	0.00336374	0.00197609	0.0099032	0.00720541	0.0033437
worker	wp234	I+W+	fungus	yes	Jena	18h	no	0.00276701	12.8221	0.0887986	0.0251026	0.481942	0.0843606	0.0212065	0.108152	0.00227122	0.0758739	0.0230046	0.00326468	0.0100433	0.0387837	0.0161473	0.0016163	0.0027286	0.00842297	0.00676722	0.00151433
worker	wp235	I+W+	fungus	yes	Jena	18h	no	0.00386324	17.9019	0.0586866	0.0211051	0.434378	0.0784866	0.0206479	0.094443	0.00343791	0.100198	0.0374384	0.0101529	0.00828561	0.0584427	0.0226759	0.00660392	0.00435313	0.0132913	0.0243871	0.00298617
worker	wp236	I+W+	fungus	yes	Jena	18h	no	0.00625787	28.9985	0.0370799	0.0175918	0.441194	0.0479732	0.0201695	0.0933761	0.00560788	0.0853085	0.0342394	0.0174082	0.0106128	0.0726145	0.0405485	0.0118696	0.00882466	0.0118925	0.0368834	0.00680568
worker	wp237	I+W+	fungus	yes	Jena	18h	no	0.00807519	37.4198	0.065876	0.0218307	0.42918	0.100433	0.0205009	0.0873614	0.00231694	0.1174	0.0365466	0.00681803	0.00916608	0.048728	0.0207194	0.00356133	0.00590449	0.0123919	0.00956508	0.00169995
worker	wp238	I+W+	fungus	yes	Jena	18h	no	0.0103558	47.988	0.0388604	0.0242427	0.582042	0.0621827	0.0284551	0.1162	0.00263273	0.0412815	0.0186582	0.00353551	0.00549555	0.0390606	0.0200806	0.00130016	0.00268332	0.00681755	0.00417091	0.00230022
worker	wp239	I+W+	fungus	yes	Jena	18h	yes	0.0366177	169.684	0.0906531	0.0261518	0.494332	0.0906026	0.0197832	0.0899081	0.0066645	0.0700336	0.0175934	0.0039844	0.00687208	0.0472593	0.0141006	0.00220654	0.00288875	0.0056858	0.00950072	0.00177993
worker	wp240	I+W+	fungus	yes	Jena	18h	yes	0.0640813	296.948	0.0157833	0.00908057	0.202671	0.0576707	0.00957294	0.036395	0.0817592	0.185202	0.0251221	0.0494677	0.0250902	0.0980358	0.02123	0.0168873	0.0687576	0.0207728	0.054852	0.0216496
worker	wp241	I+W+	fungus	yes	Jena	18h	no	0.1441	667.746	0.066844	0.0232184	0.475354	0.0823496	0.0229596	0.0922494	0.00299764	0.103383	0.0326295	0.00362713	0.00541411	0.0471568	0.018775	0.00132519	0.00338124	0.0110991	0.00653133	0.000704599
worker	wp242	I+W+	fungus	yes	Jena	18h	yes	0.196772	911.827	0.0832578	0.0243125	0.489694	0.0914837	0.0200406	0.087706	0.00184927	0.0901987	0.0277662	0.00419001	0.00571168	0.0419082	0.0138204	0.00133788	0.00276257	0.00806231	0.00528833	0.000610259
worker	wp243	I+W+	fungus	yes	Jena	18h	yes	0.552352	2559.56	0.0518298	0.0228817	0.566398	0.0858839	0.0252754	0.108734	0.00309707	0.0474309	0.0197515	0.0018124	0.00435671	0.0336972	0.0146809	0.00105679	0.00183831	0.00651754	0.00417679	0.000581046
worker	wp244	I+W+	fungus	yes	Jena	18h	yes	0.657558	3047.07	0.0304839	0.0174697	0.502966	0.0506552	0.0192168	0.0960702	0.00338052	0.109407	0.0547107	0.00465093	0.00574066	0.0599661	0.0229478	0.00123393	0.00366389	0.0116715	0.00485252	0.00091268
worker	wp245	I+W+	fungus	yes	Jena	18h	yes	0.750061	3475.72	0.0367407	0.0202354	0.52393	0.0496041	0.0185147	0.0992395	0.00305981	0.0909372	0.050262	0.00640069	0.00746895	0.0477609	0.018371	0.00300599	0.00365219	0.00840183	0.0112977	0.00111728
worker	wp246	I+W+	fungus	yes	Jena	18h	yes	1.57417	7294.6	0.0638204	0.0236766	0.523493	0.0905554	0.0181485	0.0700071	0.0046847	0.0800712	0.0366256	0.00187007	0.00373296	0.0465946	0.0183601	0.00158913	0.00263532	0.00765843	0.00594379	0.000532945
worker	wp247	I+W+	fungus	yes	Seva	18h	no	0	0	0.0379864	0.0199113	0.579201	0.0413749	0.0333787	0.161072	0.0021143	0.0329357	0.00638194	0.00569454	0.00538485	0.0283726	0.021046	0.00635097	0.00239986	0.00641912	0.00774724	0.00222796
worker	wp248	I+W+	fungus	yes	Seva	18h	yes	0.00101212	4.69006	0.031846	0.0210136	0.570103	0.067833	0.0274816	0.123343	0.00571955	0.043252	0.0096959	0.00345517	0.0053784	0.0350264	0.024808	0.00455377	0.00430258	0.00650797	0.0109859	0.00469484
worker	wp249	I+W+	fungus	yes	Seva	18h	no	0.00151811	7.0348	0.0301328	0.0188688	0.570925	0.0743101	0.0304558	0.133404	0.00207856	0.0412791	0.0105291	0.00481362	0.00611685	0.0289665	0.027268	0.00387533	0.00127293	0.00563175	0.00860268	0.00146924
worker	wp250	I+W+	fungus	yes	Seva	18h	yes	0.00664875	30.8098	0.0207097	0.0159848	0.386334	0.0253894	0.0213122	0.119006	0.0103794	0.0772153	0.0123221	0.0185959	0.0162358	0.0658039	0.0390767	0.0258008	0.0212156	0.0201164	0.0811077	0.0233945
worker	wp251	I+W+	fungus	yes	Seva	18h	no	0.020976	97.2009	0.0123768	0.00784204	0.215586	0.0283932	0.0124723	0.0551045	0.00967241	0.0756771	0.010035	0.0454276	0.0478914	0.0575483	0.0428244	0.0512091	0.0364716	0.0313622	0.202805	0.0573008
worker	wp252	I+W+	fungus	yes	Seva	18h	no	0.0866581	401.567	0.0362867	0.0187442	0.569225	0.0653077	0.0310712	0.147628	0.0102951	0.0359568	0.0115181	0.010583	0.00586613	0.0232679	0.0168769	0.0014816	0.000999339	0.00341997	0.0093946	0.00207852
worker	wp253	I+W+	fungus	yes	Seva	18h	no	0.10777	499.399	0.00537833	0.00359236	0.109404	0.0227568	0.00726697	0.0359031	0.0122243	0.0721814	0.00770638	0.0611061	0.0585091	0.07121	0.0556183	0.0806785	0.0470498	0.0335963	0.241061	0.0747568
worker	wp254	I+W+	fungus	yes	Seva	18h	yes	0.148409	687.714	0.00528266	0.002854	0.0881251	0.0137258	0.00503059	0.0262266	0.0158763	0.0793668	0.00836789	0.0665564	0.0628509	0.0685958	0.0511389	0.0746319	0.0537985	0.0371214	0.260445	0.0800053
worker	wp255	I+W+	fungus	yes	Seva	18h	no	0.211852	981.705	0.0241638	0.0172668	0.549021	0.0523517	0.0320489	0.143132	0.00277888	0.0507197	0.0135363	0.00890996	0.00882553	0.0390454	0.024739	0.00684698	0.00317062	0.00831601	0.0122024	0.00292551
worker	wp256	I+W+	fungus	yes	Seva	18h	yes	0.260033	1204.97	0.0402614	0.0155386	0.430931	0.0485897	0.0208784	0.104189	0.0237177	0.0819927	0.0106591	0.0186438	0.0093818	0.0654664	0.0295191	0.0141784	0.0209454	0.0106502	0.0292902	0.0251671
worker	wp257	I+W+	fungus	yes	Seva	18h	no	0.266237	1233.72	0.00754797	0.0045723	0.134239	0.0188936	0.00740177	0.0416022	0.011854	0.0702386	0.00902099	0.0567578	0.0545025	0.0666043	0.055475	0.0630034	0.0435173	0.0338301	0.240053	0.0808862
worker	wp258	I+W+	fungus	yes	Seva	18h	yes	0.333532	1545.56	0.00593747	0.00394421	0.124322	0.019666	0.00685665	0.0297613	0.0148212	0.0772687	0.00860044	0.0606762	0.0514421	0.0683517	0.0464503	0.0644781	0.0540063	0.0331769	0.254355	0.0758854
worker	wp259	I+W+	fungus	yes	Seva	18h	yes	0.407311	1887.45	0.0317262	0.023062	0.534133	0.04614	0.0198901	0.0763165	0.00570181	0.0741091	0.0137637	0.00774748	0.0116703	0.0591589	0.0349995	0.0139815	0.00691537	0.00997185	0.0257066	0.00500659
worker	wp260	I+W+	fungus	yes	Seva	18h	yes	0.515803	2390.19	0.0247574	0.0158901	0.491375	0.0453949	0.0232579	0.12098	0.00459163	0.0409628	0.00659479	0.0196912	0.0149851	0.0408126	0.0291007	0.0166018	0.0102862	0.0109951	0.069028	0.0146952
worker	wp261	I+W+	fungus	yes	Seva	18h	yes	0.566002	2622.81	0.0314381	0.0170107	0.476136	0.0468683	0.0253763	0.126773	0.00361369	0.070649	0.0137225	0.0159186	0.0114083	0.0446572	0.0290854	0.0103545	0.00850938	0.0152449	0.0430519	0.0101821
worker	wp262	I+W+	fungus	yes	Seva	18h	yes	0.880351	4079.48	0.0290894	0.0186558	0.555193	0.041845	0.0250435	0.126635	0.0118903	0.0603428	0.0107689	0.0110308	0.00545653	0.0378123	0.0213327	0.00524666	0.00887289	0.00847532	0.0183761	0.0039325
worker	wp263	I+W+	fungus	yes	Seva	18h	no	1.68548	7810.38	0.0063835	0.00371579	0.1222	0.0166486	0.00768332	0.0418286	0.0125259	0.0735966	0.00746004	0.0593663	0.0554282	0.0698627	0.054626	0.0733246	0.0482502	0.0347907	0.235511	0.0767974
worker	wp264	I+W+	fungus	yes	Jena	24h	no	0.122583	568.042	0.0476438	0.023385	0.550218	0.0623312	0.0274512	0.133854	0.00244038	0.0474408	0.0174241	0.0049674	0.00554206	0.0363983	0.018873	0.00239969	0.0021103	0.00605481	0.00947266	0.00199313
worker	wp265	I+W+	fungus	yes	Jena	24h	yes	1.26962	5883.34	0.0120161	0.00694992	0.189431	0.0270741	0.0113032	0.0591977	0.00878085	0.0598132	0.00988711	0.049716	0.0428707	0.0642142	0.0636071	0.0620056	0.0332509	0.0298607	0.198928	0.0710938
worker	wp266	I+W+	fungus	yes	Jena	24h	yes	1.53857	7129.63	0.0302623	0.0189736	0.582478	0.0471123	0.03204	0.157957	0.00190588	0.0417867	0.0106263	0.00393259	0.0046531	0.0275334	0.0198881	0.00227639	0.00194777	0.00865855	0.00648481	0.00148381
worker	wp267	I+W+	fungus	yes	Seva	24h	no	0.066537	308.327	0.0279095	0.0191436	0.559487	0.030683	0.0279256	0.146421	0.00527068	0.0467937	0.0117874	0.0065259	0.00875194	0.0443737	0.0305835	0.00517808	0.00592666	0.00592675	0.0138209	0.00349128
worker	wp268	I+W+	fungus	yes	Seva	24h	no	0.129241	598.891	0.00847342	0.00499777	0.1075	0.0298163	0.00803204	0.034844	0.0117752	0.0706639	0.00991733	0.0635235	0.062842	0.0783337	0.0581164	0.0817656	0.0470255	0.0341154	0.205809	0.0824494
worker	wp269	I+W+	fungus	yes	Seva	24h	yes	0.872086	4041.18	0.0214366	0.0130507	0.372782	0.0523684	0.0196942	0.0982961	0.0271004	0.0878148	0.0107239	0.0293504	0.0176844	0.0590379	0.0356454	0.0182029	0.0266887	0.023381	0.0664801	0.0202621
worker	wp270	I+W+	fungus	yes	Seva	24h	no	0.993743	4604.92	0.00668129	0.00500205	0.152266	0.0135152	0.00828822	0.049707	0.0100532	0.0670763	0.00810671	0.0570835	0.0510826	0.061912	0.0534164	0.0620611	0.0390306	0.0310274	0.245328	0.0783623
worker	wp271	I+W+	fungus	yes	Jena	30h	no	0.0291202	134.941	0.0316208	0.0164765	0.437891	0.0485487	0.0251845	0.111847	0.00550698	0.0895275	0.0339505	0.015188	0.00420657	0.0640213	0.0267892	0.00962084	0.011196	0.0170408	0.0427911	0.00859302
worker	wp272	I+W+	fungus	yes	Jena	30h	yes	0.0619465	287.055	0.0465226	0.0190865	0.485584	0.090594	0.0219219	0.104575	0.00289298	0.0875191	0.0325591	0.00361011	0.00799652	0.0550673	0.0201811	0.00155218	0.00232677	0.0102541	0.00682558	0.000930818
worker	wp273	I+W+	fungus	yes	Jena	30h	no	0.0886856	410.962	0.0337409	0.0178881	0.488117	0.0701163	0.0221619	0.102617	0.0373505	0.0770843	0.0195134	0.0109672	0.0119909	0.0507919	0.0151888	0.003863	0.0172679	0.00696924	0.0107786	0.00359254
worker	wp274	I+W+	fungus	yes	Seva	30h	no	0.00241517	11.1917	0.0240912	0.0146425	0.445624	0.0239522	0.0254335	0.125626	0.00350285	0.0432045	0.00726805	0.0191328	0.00985466	0.0479748	0.0467858	0.0256304	0.0121251	0.015292	0.0854837	0.0243753
worker	wp275	I+W+	fungus	yes	Seva	30h	yes	0.0536726	248.715	0.0318466	0.0206063	0.518751	0.03695	0.0231436	0.114045	0.00832659	0.0716542	0.00704084	0.00484764	0.011999	0.0520284	0.0326595	0.00912913	0.00621824	0.013025	0.0286637	0.0090655
worker	wp276	I+W+	fungus	yes	Seva	30h	yes	0.91752	4251.71	0.0250873	0.0151185	0.471198	0.0418044	0.0245865	0.116089	0.0121328	0.0559442	0.00953225	0.0214083	0.0113795	0.0501862	0.0396863	0.0185296	0.0125592	0.0134981	0.0411232	0.0201369
worker	wp277	I+W+	fungus	yes	Seva	30h	no	1.68129	7790.98	0.0320491	0.0172375	0.474525	0.0623198	0.0298541	0.146327	0.00374079	0.0692013	0.0148938	0.0104764	0.00860574	0.0444622	0.0338655	0.00612447	0.00456618	0.0127363	0.0234516	0.00556264
worker	wp278	I+W+	fungus	yes	Jena	36h	yes	0.200883	930.877	0.0351075	0.0206397	0.521236	0.0534172	0.0214036	0.1061	0.00391832	0.0855636	0.0328155	0.00534682	0.00973863	0.0548677	0.0218944	0.00241255	0.00528589	0.00832264	0.0107642	0.00116633
worker	wp279	I+W+	fungus	yes	Jena	36h	yes	0.301302	1396.21	0.0480565	0.0245571	0.443314	0.0515935	0.0197648	0.078892	0.0110803	0.125732	0.0474429	0.0162591	0.0089584	0.0664039	0.026254	0.00262382	0.00985795	0.00698991	0.0106981	0.00152151
worker	wp280	I+W+	fungus	yes	Jena	36h	yes	0.400453	1855.67	0.0255072	0.0145903	0.41573	0.0439208	0.0220563	0.106019	0.0269731	0.125609	0.0505916	0.0136233	0.0105263	0.0669725	0.0285008	0.00284805	0.0156912	0.0190749	0.00990902	0.00185699
worker	wp281	I+W+	fungus	yes	Jena	36h	no	0.827953	3836.67	0.0419751	0.015793	0.333586	0.0621176	0.0163229	0.0765169	0.00448776	0.0999111	0.0376267	0.0285961	0.0125923	0.0854611	0.0545381	0.0257975	0.014107	0.0152476	0.0653697	0.00995376
worker	wp282	I+W+	fungus	yes	Jena	36h	no	0.996893	4619.52	0.0372256	0.0216627	0.545833	0.0672133	0.0295996	0.128664	0.00310973	0.043994	0.00957697	0.00476101	0.00567567	0.0291396	0.0217553	0.00572107	0.00432715	0.00851544	0.026642	0.00658364
worker	wp283	I+W+	fungus	yes	Seva	36h	yes	0.0826997	383.224	0.0475175	0.0216301	0.436697	0.0817327	0.0218494	0.107351	0.0228841	0.0819476	0.0060178	0.027233	0.00975829	0.0580247	0.0221293	0.00752067	0.0147705	0.0120633	0.00950687	0.0113659
worker	wp284	I+W+	fungus	yes	Seva	36h	no	0.107889	499.949	0.0234462	0.0182664	0.56231	0.034494	0.0287797	0.149444	0.00261542	0.0429165	0.00818237	0.00601047	0.00723867	0.0336123	0.0303072	0.0246098	0.00267536	0.00667438	0.0134574	0.00495964
worker	wp285	I+W+	fungus	yes	Seva	36h	yes	0.802356	3718.05	0.0343331	0.0181891	0.402285	0.112275	0.0175992	0.0649396	0.0234228	0.0895185	0.0112157	0.0265305	0.0136831	0.052387	0.0278636	0.0148389	0.0233097	0.0157665	0.036165	0.0156772
worker	wp286	I+W+	fungus	yes	Seva	36h	no	0.868945	4026.62	0.025925	0.0177433	0.512553	0.0629825	0.0274407	0.123623	0.00348892	0.0442217	0.0116149	0.00555014	0.0127541	0.0405563	0.0291968	0.0141558	0.00592904	0.0105515	0.0372199	0.0144938
worker	wp287	I+W+	fungus	yes	Seva	36h	yes	1.07044	4960.34	0.0297427	0.0215595	0.506272	0.0390041	0.0329061	0.154498	0.00847029	0.0644326	0.0103704	0.0193345	0.0158747	0.0331679	0.0243197	0.00322237	0.00456108	0.0125602	0.0152704	0.00443277
worker	wp288	I+W+	fungus	yes	Seva	36h	no	1.26749	5873.45	0.0247015	0.0159777	0.529495	0.0561041	0.0296887	0.13667	0.00306427	0.0640983	0.0158308	0.009214	0.00868372	0.0382726	0.0249278	0.00524654	0.00459426	0.0102726	0.0200579	0.00310012
worker	wp289	I+W+	fungus	yes	Seva	36h	no	1.48776	6894.14	0.0177847	0.0105521	0.298497	0.0378387	0.0178455	0.0898562	0.00700398	0.0668082	0.0132519	0.0331422	0.0314971	0.0526809	0.0362021	0.0374104	0.023764	0.0219513	0.159269	0.0446453
worker	wp290	I+W+	fungus	yes	Seva	36h	no	1.54306	7150.43	0.00511344	0.00328948	0.101025	0.0157676	0.00593309	0.0340488	0.0152016	0.0815179	0.00885128	0.0647461	0.059403	0.0703497	0.0564054	0.0711231	0.0505837	0.0376968	0.241156	0.0777877
worker	wp291	I+W+	fungus	yes	Seva	36h	yes	2.02254	9372.3	0.0460065	0.0244316	0.560792	0.0623004	0.0292514	0.123488	0.00661115	0.0497155	0.0123076	0.00518417	0.00768237	0.0343792	0.0178278	0.00253421	0.002415	0.00743016	0.00612608	0.00151736
worker	wp292	I+W+	fungus	yes	Seva	36h	yes	2.40552	11147	0.0264833	0.0161658	0.528683	0.0493594	0.0281075	0.143592	0.00388219	0.0599526	0.0128068	0.0107338	0.0081032	0.0364197	0.0317371	0.0074286	0.00384128	0.0119222	0.0154835	0.00529774
worker	wp293	I+W+	fungus	yes	Jena	42h	no	0	0	0.0489861	0.0245855	0.540576	0.0766656	0.0265094	0.117755	0.00298608	0.0518543	0.0242537	0.00396162	0.00709192	0.0393261	0.0174578	0.00127965	0.00262302	0.00605597	0.00704332	0.000988981
worker	wp294	I+W+	fungus	yes	Jena	42h	no	0.0241503	111.911	0.0294031	0.0159047	0.346744	0.0484635	0.022363	0.105072	0.0320583	0.111785	0.0268179	0.0248662	0.0127592	0.0769621	0.0454611	0.0185858	0.0242405	0.0155947	0.0371892	0.00572993
worker	wp295	I+W+	fungus	yes	Jena	42h	no	0.0267928	124.156	0.0379375	0.022388	0.548436	0.0443232	0.0229708	0.10679	0.0131909	0.0606472	0.0227403	0.0117447	0.0055381	0.0437824	0.0191079	0.00294903	0.00873286	0.00791253	0.0184204	0.00238812
worker	wp296	I+W+	fungus	yes	Jena	42h	no	0.0791721	366.877	0.0464002	0.0252117	0.590511	0.0541876	0.0266363	0.122098	0.00384678	0.039136	0.0179601	0.0040169	0.000182859	0.035547	0.0174873	0.000679611	0.00220083	0.00521669	0.00760989	0.00107137
worker	wp297	I+W+	fungus	yes	Jena	42h	no	0.123488	572.236	0.022057	0.0167228	0.430667	0.0297881	0.0195659	0.091387	0.00651347	0.0665443	0.0210326	0.0316906	0.0119987	0.0687378	0.0399594	0.0119043	0.0146174	0.0112744	0.0923668	0.0131725
worker	wp298	I+W+	fungus	yes	Jena	42h	no	0.130495	604.703	0.0506338	0.0229587	0.537273	0.0844084	0.0307095	0.13926	0.00241925	0.0408222	0.0194851	0.00383789	0.00511631	0.0334854	0.0162283	0.00112628	0.000927508	0.00414121	0.00654378	0.000623411
worker	wp299	I+W+	fungus	yes	Jena	42h	no	0.20736	960.89	0.0576043	0.0240728	0.539752	0.0846919	0.0255318	0.110935	0.00218774	0.0523166	0.0230699	0.00391039	0.00773254	0.0359437	0.0158946	0.000949971	0.00181692	0.00634305	0.00656412	0.000682676
worker	wp300	I+W+	fungus	yes	Jena	42h	no	0.219165	1015.59	0.0981539	0.0270589	0.476481	0.101566	0.0273042	0.130224	0.0034364	0.0495073	0.0156658	0.0017515	0.00630456	0.0313509	0.0135067	0.00158702	0.00276262	0.00346864	0.0089265	0.000944521
worker	wp301	I+W+	fungus	yes	Jena	42h	no	0.264159	1224.09	0.0321161	0.0177326	0.463116	0.0546589	0.0223492	0.0964012	0.00459314	0.0846991	0.0293919	0.0179854	0.00502904	0.0588903	0.0320657	0.0116376	0.0107352	0.013586	0.0381754	0.00683752
worker	wp302	I+W+	fungus	yes	Jena	42h	no	0.339798	1574.59	0.0146783	0.00820702	0.2105	0.0179962	0.00922382	0.0575027	0.0201694	0.0669797	0.0172981	0.064751	0.0336525	0.0769907	0.0383205	0.0475319	0.0506472	0.024189	0.209247	0.0321148
worker	wp303	I+W+	fungus	yes	Jena	42h	no	0.460179	2132.43	0.0760716	0.0231638	0.433709	0.0908034	0.0208117	0.104257	0.0050781	0.100816	0.0238605	0.00357756	0.0115956	0.0540321	0.0205867	0.00235696	0.00517699	0.00936176	0.0128266	0.00191496
worker	wp304	I+W+	fungus	yes	Jena	42h	yes	0.556389	2578.26	0.04248	0.0218897	0.569976	0.0676552	0.0230037	0.0928614	0.00357217	0.0652094	0.0203781	0.00230962	0.00563529	0.0400521	0.0130295	0.0022122	0.00529052	0.00804609	0.0144616	0.00193717
worker	wp305	I+W+	fungus	yes	Jena	42h	no	0.60481	2802.64	0.0241827	0.0151712	0.440225	0.0260209	0.0210048	0.111501	0.00679587	0.0544951	0.0215022	0.0305654	0.0167752	0.0581126	0.0351025	0.0167184	0.0209242	0.0100837	0.0802655	0.0105538
worker	wp306	I+W+	fungus	yes	Jena	42h	yes	0.658829	3052.96	0.0887033	0.0272614	0.528965	0.0985773	0.0246662	0.0933231	0.00543586	0.050266	0.0138632	0.000809113	0.00234991	0.0376526	0.0134109	0.00139573	0.00250986	0.00585529	0.00340801	0.00154686
worker	wp307	I+W+	fungus	yes	Jena	42h	no	0.730079	3383.13	0.0417388	0.0207846	0.584662	0.048279	0.0245061	0.117827	0.00567759	0.0492629	0.0228023	0.00106967	0.00788103	0.0337134	0.0187943	0.00123367	0.00470794	0.00546245	0.00998721	0.00161074
worker	wp308	I+W+	fungus	yes	Jena	42h	no	0.747079	3461.91	0.0511808	0.0217815	0.470267	0.08872	0.0248853	0.116031	0.00806618	0.0671791	0.0285202	0.00659924	0.00891122	0.0491898	0.0203054	0.00807993	0.00386196	0.0064512	0.0166542	0.00331551
worker	wp309	I+W+	fungus	yes	Jena	42h	no	1.28928	5974.42	0.0224468	0.0154655	0.596341	0.0228308	0.028792	0.169886	0.00313898	0.0271716	0.00761812	0.0120383	0.00702817	0.0318163	0.0370561	0.00281067	0.000553789	0.00504279	0.00749413	0.00246879
worker	wp310	I+W+	fungus	yes	Jena	42h	no	2.032	9416.15	0.0250434	0.0166733	0.426736	0.0310859	0.0204369	0.100793	0.00698742	0.091148	0.0270091	0.0216669	0.0172783	0.0763845	0.0393682	0.0133921	0.0149404	0.0142026	0.0484196	0.00843423
worker	wp311	I+W+	fungus	yes	Jena	42h	no	2.09095	9689.29	0.0464861	0.0237281	0.552548	0.0821976	0.027764	0.124978	0.00292521	0.0427307	0.0203445	0.00259938	0.00524615	0.03641	0.0167939	0.00188864	0.00159583	0.00610129	0.00453638	0.00112673
worker	wp312	I+W+	fungus	yes	Jena	42h	no	3.6389	16862.4	0.0289735	0.0177208	0.46222	0.0353306	0.0213701	0.11846	0.00449584	0.0537507	0.0254884	0.0214955	0.0106547	0.0558076	0.031974	0.0147634	0.011677	0.0111598	0.0669537	0.0077044
worker	wp313	I+W+	fungus	yes	Seva	42h	no	0	0	0.0210381	0.0172955	0.533145	0.0367348	0.0262419	0.142322	0.00372114	0.0551235	0.0135089	0.00641454	0.00872281	0.0509946	0.0271357	0.00622644	0.00616723	0.00989966	0.0269658	0.00834208
worker	wp314	I+W+	fungus	yes	Seva	42h	no	0	0	0.0363142	0.0202648	0.484061	0.0786398	0.0322042	0.145131	0.00269418	0.0643539	0.0132937	0.00774864	0.00804502	0.0404601	0.0287865	0.0044496	0.00352072	0.0098992	0.0165898	0.00354402
worker	wp315	I+W+	fungus	yes	Seva	42h	no	0	0	0.0346097	0.0212843	0.487641	0.0578716	0.0298002	0.152469	0.00383384	0.0594745	0.0100884	0.00932569	0.0110891	0.0437225	0.0296201	0.00414396	0.00571409	0.0143337	0.0202757	0.00470307
worker	wp316	I+W+	fungus	yes	Seva	42h	no	0.0137436	63.6866	0.0276444	0.0200077	0.579226	0.0314172	0.034039	0.15832	0.00293018	0.0442864	0.00989965	0.00555083	0.00536734	0.0284545	0.0242596	0.0036076	0.00305528	0.00916002	0.0103848	0.00238964
worker	wp317	I+W+	fungus	yes	Seva	42h	no	0.435614	2018.6	0.0218906	0.0149305	0.482825	0.0414715	0.0319721	0.187698	0.0036444	0.0623541	0.011011	0.0119343	0.00952247	0.0426927	0.0312974	0.00473855	0.00522247	0.0109746	0.0224051	0.00341481
worker	wp318	I+W+	fungus	yes	Seva	42h	no	0.510356	2364.95	0.0245404	0.0172375	0.592169	0.02595	0.0294391	0.178884	0.00341225	0.0369155	0.00431673	0.00506621	0.00138864	0.0293796	0.0319513	0.00569593	0.000898551	0.00534138	0.00630205	0.00111169
worker	wp319	I+W+	fungus	yes	Seva	42h	yes	0.853025	3952.85	0.020114	0.0124236	0.360729	0.0642945	0.0193657	0.104215	0.0572207	0.101841	0.0066814	0.0101526	0.0149216	0.0759321	0.0258768	0.0171121	0.0365378	0.0140335	0.0352093	0.0233401
worker	wp320	I+W+	fungus	yes	Seva	42h	no	1.18144	5474.71	0.00327836	0.00281914	0.0922852	0.00868295	0.00620816	0.0372236	0.0134198	0.0715972	0.00826985	0.0670333	0.0606165	0.068492	0.0640895	0.0736077	0.0444082	0.0386778	0.255774	0.0835172
worker	wp321	I+W+	fungus	yes	Seva	42h	no	2.18967	10146.8	0.024539	0.0178324	0.507026	0.0641127	0.0327209	0.15784	0.00243102	0.0540317	0.00918981	0.00479521	0.00953674	0.0400465	0.0256004	0.00624992	0.00484358	0.0081871	0.0263762	0.00464106
worker	wp322	I+W+	fungus	yes	Seva	42h	no	2.3118	10712.7	0.0201106	0.0114376	0.345408	0.0369519	0.0167158	0.0764053	0.008158	0.0644104	0.00997512	0.0371009	0.0315628	0.0470011	0.0315209	0.0176259	0.0271184	0.0217312	0.164393	0.0323724
worker	wp323	I+W+	fungus	yes	Seva	42h	no	3.18281	14748.9	0.0268714	0.0165571	0.442697	0.0348055	0.0263888	0.134447	0.00515869	0.0633024	0.0118739	0.020007	0.0149768	0.0453544	0.0379038	0.0153286	0.0116336	0.0170337	0.0598431	0.0158166

## Sheet: Fig1bf,S2b_TabS4ab,S5,S6,S7,S9b
pupal_caste	pupal_ID	treatment_group	infection_treatment	workers_present	population	sampling_time	unpacked	fungal_load	infection_load	C27	C28	C29	3MeC29	C30	C31	C33:2	C33:1_R3281	C33:1_R3289	C33 + 13MeC33:1	13MeC33	3MeC33:1	3MeC33	C34 + 14MeC34:1 + 12MeC34:1	C35:2	C35:2 + C35:1	C35 + 13MeC35:1	C37 + 13MeC37:1
queen	qp1	I-W-	sham	no	Jena	06h	NA	NA	NA	0.026842	0.0246619	0.572075	0.0334023	0.0330834	0.103319	0.00495135	0.00568476	0.00223087	0.0378693	0.00853983	0.0159557	0.00379451	0.0071355	0.00561485	0.00385488	0.0900705	0.0209151
queen	qp2	I-W-	sham	no	Jena	06h	NA	NA	NA	0.0484948	0.0284268	0.412501	0.0538825	0.0328464	0.100337	0.0124298	0.0211791	0.00645806	0.0449237	0.0327792	0.0332896	0.0097575	0.00984213	0.0121445	0.0117914	0.107421	0.021495
queen	qp3	I-W-	sham	no	Jena	12h	NA	NA	NA	0.0156867	0.00877121	0.191215	0.0198512	0.0106551	0.033732	0.0119318	0.00931758	0.00208707	0.130967	0.0368694	0.0490955	0.0108695	0.0278473	0.0176749	0.00409963	0.346831	0.0724979
queen	qp4	I-W-	sham	no	Jena	18h	NA	NA	NA	0.00949731	0.00587953	0.114955	0.0122142	0.00663916	0.0233398	0.0323317	0.0439293	0.00434305	0.132165	0.0626667	0.0621164	0.0109452	0.0266502	0.0449525	0.0100464	0.326044	0.0712848
queen	qp5	I-W-	sham	no	Jena	24h	NA	NA	NA	0.013449	0.0092062	0.227502	0.0306207	0.0126485	0.0460694	0.0120018	0.00863707	0.00169207	0.117671	0.0339047	0.0511037	0.00932269	0.0258448	0.0178505	0.00278919	0.312784	0.0669028
queen	qp6	I-W-	sham	no	Jena	24h	NA	missing	missing	0.0172188	0.0129246	0.256047	0.0255593	0.0146141	0.0495978	0.017226	0.0153903	0.00197085	0.114535	0.049827	0.047225	0.00606836	0.0228786	0.0253058	0.00311815	0.263755	0.0567388
queen	qp7	I-W-	sham	no	Jena	30h	NA	NA	NA	0.008834	0.00573718	0.123106	0.0145207	0.00691211	0.0202685	0.0181237	0.0115257	0.00183758	0.150445	0.0515297	0.0563136	0.00839559	0.0306232	0.0286715	0.00271161	0.378491	0.0819541
queen	qp8	I-W-	sham	no	Jena	30h	NA	NA	NA	0.0135645	0.0100304	0.257007	0.0207352	0.0131512	0.0448765	0.00971127	0.00529214	0.00145386	0.116043	0.029499	0.050675	0.00848326	0.0243915	0.0133281	0.00244246	0.317123	0.0621927
queen	qp9	I-W-	sham	no	Jena	30h	NA	NA	NA	0.0376922	0.0174623	0.258592	0.0452483	0.0201171	0.0782504	0.0184314	0.0321613	0.00447028	0.0935972	0.0356142	0.046074	0.00653782	0.0195956	0.0242698	0.00577625	0.206746	0.0493636
queen	qp10	I-W-	sham	no	Jena	36h	NA	NA	NA	0.0314019	0.0218258	0.499233	0.0617856	0.02295	0.069956	0.00246859	0.00557375	0.00202854	0.0576778	0.0285535	0.0234611	0.006061	0.0110922	0.00256728	0	0.132034	0.0213293
queen	qp11	I-W-	sham	no	Jena	36h	NA	NA	NA	0.031437	0.0236414	0.583468	0.044246	0.0223888	0.0858226	0.00438028	0.00579323	0.00205583	0.03164	0.0105926	0.0174235	0.00510529	0.00688254	0.00767278	0.00129234	0.0974178	0.0187401
queen	qp12	I-W-	sham	no	Jena	36h	NA	NA	NA	0.01619	0.0116368	0.24818	0.0214853	0.0155138	0.0575229	0.0147294	0.00622357	0.00139502	0.115472	0.038229	0.0499145	0.00665144	0.0249825	0.0203208	0.0016704	0.288194	0.0616873
queen	qp13	I-W-	sham	no	Jena	36h	NA	NA	NA	0.0247932	0.0131847	0.275473	0.0449691	0.0148464	0.0442558	0.0159547	0.0176389	0.00281732	0.100814	0.041902	0.0444278	0.00612381	0.020475	0.0256532	0.00418161	0.253274	0.0492154
queen	qp14	I-W-	sham	no	Jena	36h	NA	NA	NA	0.00559275	0.00459301	0.0743949	0.00724422	0.00569801	0.0171839	0.0377984	0.044767	0.00406347	0.146785	0.0907609	0.0795956	0.0147037	0.0416974	0.0498016	0.00943769	0.267286	0.0985973
queen	qp15	I-W-	sham	no	Jena	42h	NA	NA	NA	0.0338398	0.0249727	0.596542	0.0841364	0.0319516	0.114728	0.00461658	0.00874751	0.00186011	0.0169136	0.0120133	0.0145745	0.00304441	0.00302538	0.00372854	0.00116778	0.0370169	0.00712123
queen	qp16	I-W-	sham	no	Jena	42h	NA	NA	NA	0.020596	0.0121945	0.284924	0.0261535	0.011417	0.0414014	0.00908549	0.0104593	0.00228261	0.0992412	0.0406479	0.0471282	0.00788944	0.0209233	0.0146692	0.00246617	0.291576	0.056945
queen	qp17	I-W-	sham	no	Jena	42h	NA	NA	NA	0.0129343	0.00963568	0.183203	0.0138898	0.0115814	0.0394407	0.0132705	0.00576301	0.00138168	0.132417	0.0452652	0.0561513	0.00819912	0.0302059	0.0220239	0.00163827	0.336057	0.0769429
queen	qp18	I-W-	sham	no	Jena	42h	NA	NA	NA	0.0187541	0.01182	0.16811	0.0347383	0.012867	0.0401496	0.028385	0.0222666	0.00379089	0.123223	0.0647631	0.0643003	0.00928657	0.0293159	0.0362009	0.00420764	0.259701	0.068119
queen	qp19	I-W-	sham	no	Jena	42h	NA	NA	NA	0.0312767	0.0202409	0.418352	0.0316847	0.0232687	0.0827593	0.0057535	0.00686806	0.00317472	0.0707455	0.0174976	0.0398625	0.0167507	0.017761	0.00608213	0.00561813	0.167921	0.0343827
queen	qp20	I-W+	sham	yes	Jena	06h	no	NA	NA	0.0474767	0.020726	0.463833	0.0656716	0.019813	0.0767027	0.00772972	0.0309525	0.00608325	0.0430983	0.0242118	0.0524894	0.00567158	0.00853551	0.00855807	0.00303637	0.0976098	0.0178004
queen	qp21	I-W+	sham	yes	Jena	06h	yes	NA	NA	0.053147	0.0248699	0.414479	0.0717629	0.0202029	0.0726093	0.00516893	0.0102429	0.00214739	0.0774253	0.0184376	0.0329533	0.00452659	0.0145421	0.00553266	0.00261849	0.145429	0.0239051
queen	qp22	I-W+	sham	yes	Jena	06h	no	NA	NA	0.0269593	0.0170619	0.232307	0.0191622	0.0174261	0.0593218	0.0120781	0.010275	0.00377434	0.120183	0.0307894	0.0555236	0.0125388	0.0291386	0.0162437	0.00534556	0.262054	0.0698172
queen	qp23	I-W+	sham	yes	Jena	12h	no	NA	NA	0.0531212	0.0268296	0.594	0.0505464	0.0277724	0.116743	0.00422064	0.0172931	0.00427509	0.0133825	0.0154553	0.0292652	0.00434348	0.00290991	0.00349128	0.00358387	0.0270494	0.0057168
queen	qp24	I-W+	sham	yes	Jena	18h	no	NA	NA	0.0156579	0.00965885	0.187788	0.0183904	0.010354	0.0329171	0.0141163	0.0143138	0.00192707	0.148167	0.0231112	0.04294	0.00742778	0.0288901	0.0205132	0.0037397	0.334559	0.0855286
queen	qp25	I-W+	sham	yes	Jena	24h	no	NA	NA	0.0292983	0.0210304	0.520494	0.0372684	0.0225265	0.0843785	0.0109733	0.0109947	0.00179745	0.0489121	0.0202307	0.0238981	0.00363224	0.00934729	0.0137874	0.0021067	0.118666	0.0206586
queen	qp26	I-W+	sham	yes	Jena	24h	no	NA	NA	0.0243533	0.0165413	0.290852	0.0347271	0.0143918	0.0425766	0.0123504	0.00973664	0.00263267	0.104743	0.0318253	0.0476937	0.00923949	0.0228835	0.016227	0.0024025	0.261511	0.0553128
queen	qp27	I-W+	sham	yes	Jena	30h	no	NA	NA	0.0117598	0.00764277	0.160523	0.0241924	0.00960929	0.0299312	0.0343977	0.0313302	0.00348597	0.122601	0.0661975	0.0608511	0.00732387	0.0261256	0.0450858	0.00608163	0.291888	0.0609736
queen	qp28	I-W+	sham	yes	Jena	30h	no	NA	NA	0.00634319	0.00447532	0.090589	0.0107461	0.00481919	0.014153	0.00979074	0.00612989	0.00116635	0.171485	0.0304752	0.0607127	0.00956846	0.0369275	0.017042	0.00150029	0.416921	0.107155
queen	qp29	I-W+	sham	yes	Jena	30h	no	NA	NA	0.0159435	0.011468	0.170547	0.0130019	0.0137491	0.0512219	0.0300251	0.0254912	0.00286632	0.122811	0.0581187	0.06058	0.00930576	0.0285816	0.0398761	0.00547341	0.267073	0.0738676
queen	qp30	I-W+	sham	yes	Jena	36h	no	NA	NA	0.0228207	0.0156194	0.371181	0.025206	0.0176534	0.0607476	0.0145736	0.00858036	0.00184079	0.0853227	0.0352029	0.0408876	0.00524149	0.0174297	0.0191027	0.00175708	0.216416	0.0404169
queen	qp31	I-W+	sham	yes	Jena	36h	no	NA	NA	0.0133533	0.00876793	0.217132	0.0251144	0.00999215	0.0353953	0.0298803	0.0323141	0.00315386	0.10902	0.053921	0.0513108	0.0060722	0.0209536	0.0415186	0.00697252	0.282455	0.0526729
queen	qp32	I-W+	sham	yes	Jena	36h	no	NA	NA	0.0414849	0.0295672	0.618549	0.0599874	0.030643	0.10031	0.00512499	0.010484	0.00228339	0.0172322	0.00962709	0.0196272	0.00491384	0.00557347	0.00390805	0.000485603	0.0347908	0.00540846
queen	qp33	I-W+	sham	yes	Jena	36h	no	NA	NA	0.0517731	0.0343699	0.508194	0.0771575	0.037163	0.125944	0.00633246	0.0151697	0.00449993	0.0210973	0.0131267	0.0304737	0.00819807	0.00454079	0.00473244	0.00336942	0.0437326	0.0101258
queen	qp34	I-W+	sham	yes	Jena	36h	no	NA	NA	0.0407762	0.0226227	0.303782	0.0566884	0.0218692	0.0676985	0.00853311	0.0145641	0.00405459	0.101703	0.0232712	0.0342897	0.00572656	0.0198244	0.0104089	0.00316937	0.207044	0.0539738
queen	qp35	I-W+	sham	yes	Jena	42h	no	NA	NA	0.0570242	0.0274275	0.597775	0.0747457	0.025949	0.0924349	0.00484856	0.014746	0.00388463	0.0132984	0.0129678	0.0221553	0.00418778	0.00257734	0.00400258	0.0040284	0.0316699	0.00627655
queen	qp36	I-W+	sham	yes	Jena	42h	no	NA	NA	0.0199751	0.0129482	0.308181	0.0252354	0.0146011	0.0487136	0.00789377	0.00611954	0.00257036	0.109587	0.0198757	0.0415006	0.00953643	0.0239912	0.0103201	0.00342811	0.283372	0.0521506
queen	qp37	I-W+	sham	yes	Jena	42h	no	NA	NA	0.0465734	0.0256232	0.50282	0.0824407	0.0300177	0.0971493	0.00494851	0.0213776	0.00470384	0.0316479	0.0175978	0.0338551	0.00545297	0.00598176	0.00512193	0.00268432	0.0692637	0.0127401
queen	qp38	I-W+	sham	yes	Jena	42h	no	NA	NA	0.05443	0.0299043	0.568836	0.0493986	0.0270956	0.0912646	0.00527551	0.0101372	0.00354012	0.033078	0.0091403	0.0212072	0.00518081	0.00549329	0.00500237	0.00209054	0.0683009	0.0106247
queen	qp39	I-W+	sham	yes	Jena	42h	no	NA	NA	0.0146275	0.00902641	0.185187	0.0192073	0.00841812	0.0270791	0.0195113	0.00851107	0.00178482	0.1486	0.0182828	0.0304147	0.0035474	0.0283116	0.0371812	0.00477213	0.372353	0.0631837
queen	qp40	I+W-	fungus	no	Jena	06h	NA	0.010284	4.60792	0.00916193	0.00638327	0.121781	0.0108942	0.0071301	0.0232302	0.0230694	0.0191035	0.00156842	0.148928	0.059617	0.0658826	0.00961178	0.0330599	0.0331519	0.00332652	0.337526	0.086574
queen	qp41	I+W-	fungus	no	Jena	06h	NA	0.801172	358.996	0.0199413	0.0130963	0.305131	0.0306161	0.0156422	0.0598372	0.014219	0.0197225	0.00350051	0.0906332	0.0376415	0.0442834	0.0107621	0.018012	0.0188119	0.00493713	0.242075	0.0511384
queen	qp42	I+W-	fungus	no	Jena	12h	NA	0.007462	3.34357	0.0120678	0.00947257	0.187654	0.02212	0.0107056	0.0318291	0.0170921	0.00979351	0.00194934	0.13248	0.0459961	0.0555484	0.00956504	0.0289281	0.0256018	0.00219581	0.322611	0.0743898
queen	qp43	I+W-	fungus	no	Jena	18h	NA	0.003412	1.52893	0.0156871	0.0115592	0.284382	0.0275295	0.0136277	0.047365	0.00920695	0.00889657	0.00278849	0.112878	0.0232812	0.0437126	0.0135837	0.0261259	0.0133898	0.00379314	0.285915	0.0562783
queen	qp44	I+W-	fungus	no	Jena	24h	NA	0.006998	3.13578	0.0147546	0.0104722	0.236117	0.0232211	0.0114721	0.0444372	0.0160076	0.0146713	0.0023696	0.11851	0.037833	0.0500453	0.00957062	0.0249285	0.0251509	0.00463033	0.297437	0.0583727
queen	qp45	I+W-	fungus	no	Jena	24h	NA	8.91393	3994.23	0.00985905	0.00566578	0.120671	0.0102504	0.00546441	0.0188576	0.0138886	0.0170989	0.00201093	0.163986	0.0432279	0.0556069	0.00755389	0.0306167	0.0194929	0.00342703	0.384827	0.0874947
queen	qp46	I+W-	fungus	no	Jena	30h	NA	0.001422	0.63702	0.0117781	0.00869513	0.211071	0.0217768	0.0100371	0.0318893	0.0242304	0.0242956	0.00253337	0.117958	0.0553229	0.0490043	0.00633414	0.0228401	0.0343861	0.00482191	0.306426	0.0565991
queen	qp47	I+W-	fungus	no	Jena	30h	NA	0.006869	3.07795	0.0296637	0.0198048	0.271452	0.0464443	0.0222928	0.0677393	0.0142709	0.0144877	0.00417034	0.0982427	0.0304324	0.0453926	0.00919457	0.0207835	0.0181296	0.0116978	0.218907	0.0568933
queen	qp48	I+W-	fungus	no	Jena	30h	NA	0.018713	8.38485	0.0147554	0.0107636	0.207035	0.0132059	0.012731	0.0429539	0.00912877	0.00716041	0.00347712	0.136623	0.0235424	0.0549256	0.0139003	0.0293279	0.0112186	0.0047388	0.322406	0.082107
queen	qp49	I+W-	fungus	no	Jena	36h	NA	0	0	0.0054329	0.00460284	0.0754873	0.0145861	0.0046643	0.0180645	0.0272792	0.00683735	0.00243426	0.201209	0.0765705	0.0951704	0.0137551	0.0528804	0.0346235	0.000846895	0.293813	0.0717426
queen	qp50	I+W-	fungus	no	Jena	36h	NA	0.000807	0.361758	0.0159932	0.00937578	0.220415	0.0126117	0.00896316	0.0339646	0.0162314	0.0187241	0.00332724	0.117676	0.0467572	0.0509292	0.0108662	0.0222572	0.0248386	0.00579558	0.315368	0.0659057
queen	qp51	I+W-	fungus	no	Jena	36h	NA	0.001309	0.586711	0.0255685	0.0150666	0.335626	0.0386442	0.0171482	0.0751676	0.0108493	0.00864401	0.00225232	0.0992941	0.0262171	0.038771	0.00676499	0.0190571	0.0134009	0.00248781	0.217021	0.0480197
queen	qp52	I+W-	fungus	no	Jena	36h	NA	0.002689	1.20479	0.0409833	0.0282108	0.552563	0.061441	0.0296477	0.105497	0.00547622	0.00992471	0.00275687	0.0267469	0.0165915	0.0203709	0.00561313	0.00531857	0.00723219	0.00639035	0.0613786	0.0138568
queen	qp53	I+W-	fungus	no	Jena	36h	NA	0.004995	2.23831	0.0200872	0.0143185	0.31505	0.0261896	0.0124496	0.0446267	0.0135805	0.0088226	0.00232355	0.119618	0.0207191	0.0302674	0.00485129	0.0217141	0.0220604	0.00241153	0.272377	0.0485321
queen	qp54	I+W-	fungus	no	Jena	42h	NA	0.004019	1.80076	0.0374622	0.0272941	0.663141	0.0546003	0.0312865	0.126354	0.00260897	0.00717278	0.00216321	0.00694611	0.0090428	0.0138973	0.00308367	0.00129577	0.00169139	0.000820822	0.00916545	0.00197364
queen	qp55	I+W-	fungus	no	Jena	42h	NA	0.004204	1.88368	0.0182963	0.0136903	0.270118	0.0237773	0.0175473	0.0624363	0.00760544	0.00736101	0.00217317	0.118459	0.0249754	0.0534062	0.0113026	0.0266912	0.00969267	0.00230866	0.275097	0.0550619
queen	qp56	I+W-	fungus	no	Jena	42h	NA	0.004269	1.91277	0.01013	0.00696361	0.16935	0.0208753	0.00705556	0.0215237	0.0286502	0.0110108	0.00103427	0.14558	0.0279745	0.0377705	0.00377378	0.0264693	0.046538	0.00418282	0.369517	0.0616012
queen	qp57	I+W-	fungus	no	Jena	42h	NA	0.014449	6.47424	0.0139285	0.0111234	0.224982	0.0248958	0.0138778	0.0571619	0.0110041	0.0112116	0.00253434	0.124827	0.0312327	0.0527257	0.0119151	0.0277733	0.0144247	0.00334771	0.301641	0.0613923
queen	qp58	I+W-	fungus	no	Jena	42h	NA	0.017905	8.02288	0.0229071	0.0165681	0.200404	0.0359666	0.0174106	0.0482574	0.0205243	0.0263256	0.00467861	0.112054	0.0563331	0.0640587	0.0181571	0.0294933	0.0317256	0.00797615	0.230167	0.056992
queen	qp59	I+W+	fungus	yes	Jena	06h	yes	0.00089	0.398992	0.031222	0.0199747	0.430333	0.0460847	0.0198066	0.0659486	0.0123162	0.00890039	0.00202625	0.0668398	0.0240656	0.0346871	0.00509457	0.013492	0.0154009	0.00160338	0.170409	0.031795
queen	qp60	I+W+	fungus	yes	Jena	06h	no	0.002017	0.903894	0.0172047	0.0114153	0.204927	0.0265143	0.0119348	0.0345653	0.0246152	0.0226925	0.00272577	0.127641	0.0461915	0.0443604	0.00658189	0.0255486	0.0310872	0.00500695	0.301311	0.0556766
queen	qp61	I+W+	fungus	yes	Jena	06h	no	0.574254	257.316	0.0114841	0.00896113	0.22472	0.0145915	0.0115357	0.0392102	0.0139074	0.01306	0.00167207	0.122194	0.0378013	0.042519	0.00771677	0.027103	0.0237144	0.00150582	0.327629	0.0706747
queen	qp62	I+W+	fungus	yes	Jena	06h	no	1.44844	649.032	0.0391343	0.0262413	0.522588	0.0551489	0.0191795	0.0620371	0.0082063	0.0138545	0.0072484	0.0410861	0.0189228	0.0341722	0.0104935	0.00951454	0.00779863	0.005992	0.0988328	0.0195487
queen	qp63	I+W+	fungus	yes	Jena	06h	no	2.38046	1066.65	0.0204602	0.0148121	0.378695	0.022336	0.0158081	0.0630653	0.0105577	0.0121245	0.0025017	0.0936862	0.0194632	0.037376	0.011942	0.0170397	0.0149056	0.00294659	0.219211	0.0430698
queen	qp64	I+W+	fungus	yes	Jena	06h	yes	3.37454	1512.09	0.0494457	0.031811	0.4468	0.0382458	0.0341144	0.103099	0.0101126	0.0120235	0.00407049	0.0550572	0.0131567	0.0246357	0.00449517	0.0106967	0.0103732	0.0034469	0.120049	0.0283668
queen	qp65	I+W+	fungus	yes	Jena	06h	no	6.94157	3110.44	0.0100182	0.00802534	0.141396	0.0175409	0.00820678	0.0295204	0.0103252	0.00302916	0.00204629	0.182978	0.037412	0.0734243	0.0103866	0.0385185	0.0138668	0.00231885	0.339049	0.0719383
queen	qp66	I+W+	fungus	yes	Jena	12h	no	0.003809	1.70663	0.009722	0.00759354	0.147279	0.0181721	0.00921204	0.0273736	0.0129164	0.0155053	0.00192189	0.144174	0.0563283	0.0558122	0.00861914	0.031882	0.0185178	0.0037839	0.344985	0.0862021
queen	qp67	I+W+	fungus	yes	Jena	12h	no	0.00424	1.90009	0.0373981	0.0225292	0.476322	0.0309248	0.0270744	0.105991	0.00829605	0.00967907	0.00291322	0.0607268	0.0186145	0.0230145	0.00416411	0.0110279	0.00979726	0.0019055	0.129712	0.0199108
queen	qp68	I+W+	fungus	yes	Jena	12h	no	0.021015	9.4168	0.0252506	0.0165622	0.313633	0.0304056	0.0161052	0.0526639	0.0184156	0.0145855	0.00249737	0.0987415	0.0419269	0.0491689	0.0062702	0.0194728	0.0229162	0.00294716	0.226276	0.0421617
queen	qp69	I+W+	fungus	yes	Jena	12h	no	1.14865	514.696	0.0179515	0.0120298	0.267363	0.0220662	0.0130175	0.0439702	0.0160318	0.0204428	0.00214798	0.11406	0.0247011	0.0345091	0.00519265	0.022123	0.023625	0.00484849	0.292039	0.0638808
queen	qp70	I+W+	fungus	yes	Jena	12h	no	3.74262	1677.03	0.00509041	0.00395004	0.0897109	0.00692536	0.00522901	0.0175482	0.010154	0.0039961	0.00105352	0.17889	0.0310097	0.0616896	0.00940167	0.0360243	0.0178358	0.00146536	0.427743	0.0922828
queen	qp71	I+W+	fungus	yes	Jena	12h	yes	4.30662	1929.75	0.0464127	0.0320353	0.44261	0.071706	0.0336004	0.103984	0.0116867	0.0167238	0.00571022	0.0446733	0.0233733	0.0281879	0.0066313	0.00736189	0.0122948	0.00650273	0.0843815	0.022125
queen	qp72	I+W+	fungus	yes	Jena	18h	no	0.008854	3.96722	0.028172	0.020801	0.505495	0.066361	0.0250602	0.106263	0.0100239	0.0129664	0.00239651	0.039008	0.0169004	0.025553	0.00412373	0.00791281	0.0116447	0.00220036	0.0966267	0.0184905
queen	qp73	I+W+	fungus	yes	Jena	18h	no	0.015741	7.05325	0.0175936	0.011272	0.235619	0.0175523	0.012401	0.0383465	0.0209995	0.0195282	0.00253993	0.124805	0.0434132	0.0433503	0.00621668	0.0244518	0.0312353	0.00470921	0.288918	0.0570483
queen	qp74	I+W+	fungus	yes	Jena	18h	no	0.73138	327.723	0.0147632	0.00972076	0.143409	0.0148196	0.0108126	0.0391077	0.0231568	0.0199703	0.00259576	0.146428	0.056852	0.0568881	0.0118873	0.0358345	0.0340169	0.00566123	0.284852	0.0892247
queen	qp75	I+W+	fungus	yes	Jena	18h	yes	2.01579	903.253	0.0472852	0.0335268	0.680119	0.0392633	0.031787	0.123495	0.00281504	0.00495653	0.00147177	0.00561145	0.00274697	0.0114392	0.00224737	0.000837329	0.00127736	0.000606238	0.00882526	0.00168953
queen	qp76	I+W+	fungus	yes	Jena	18h	no	9.25431	4146.75	0.0221464	0.0151044	0.320716	0.0172234	0.0169023	0.0578509	0.0116719	0.00881612	0.001575	0.10292	0.0221722	0.0283959	0.00336647	0.0199002	0.0209186	0.00280849	0.272957	0.0545557
queen	qp77	I+W+	fungus	yes	Jena	18h	no	15.066	6750.88	0.0135824	0.0101968	0.268124	0.0251565	0.0135306	0.051744	0.015376	0.0162391	0.00165502	0.113891	0.0213408	0.0326199	0.00389571	0.0209858	0.0226062	0.00416062	0.296006	0.0688903
queen	qp78	I+W+	fungus	yes	Jena	24h	no	0.003835	1.71822	0.0235523	0.0166939	0.316938	0.0235968	0.0173046	0.0618422	0.0111209	0.0108979	0.00297836	0.118437	0.0180563	0.03675	0.00896804	0.0214386	0.0134439	0.00315535	0.243323	0.0515033
queen	qp79	I+W+	fungus	yes	Jena	24h	no	0.005714	2.56041	0.0104382	0.00874628	0.160119	0.010921	0.00975399	0.0320767	0.0107497	0.00882942	0.00362873	0.162124	0.0281488	0.0689705	0.0164602	0.0365093	0.0144274	0.00354322	0.337072	0.0774819
queen	qp80	I+W+	fungus	yes	Jena	24h	no	2.70161	1210.56	0.0498571	0.0331949	0.490365	0.0470217	0.0318613	0.112724	0.00709136	0.0110358	0.00395256	0.0390952	0.0137026	0.0253278	0.00682215	0.007833	0.00839727	0.00292829	0.0898404	0.0189494
queen	qp81	I+W+	fungus	yes	Jena	24h	no	4.14156	1855.78	0.00729013	0.00510803	0.104308	0.00760058	0.00566085	0.0197955	0.0315523	0.0374879	0.00354588	0.147036	0.0600618	0.0587945	0.0077004	0.0284764	0.0431689	0.00810779	0.341492	0.0828139
queen	qp82	I+W+	fungus	yes	Jena	24h	no	6.94801	3113.32	0.0322245	0.0224267	0.428006	0.0386495	0.0231043	0.0752092	0.0113119	0.0116382	0.00455029	0.0649418	0.0199562	0.033541	0.00522445	0.0116905	0.0146405	0.00970089	0.155912	0.0372718
queen	qp83	I+W+	fungus	yes	Jena	24h	no	14.2618	6390.54	0.00712581	0.00477433	0.11769	0.009041	0.00525352	0.0186377	0.0290025	0.0264297	0.00169787	0.15562	0.0432804	0.0523399	0.00534861	0.0282133	0.0433411	0.00573548	0.372198	0.0742703
queen	qp84	I+W+	fungus	yes	Jena	24h	yes	19.1627	8586.6	0.0283965	0.0161735	0.226201	0.03087	0.0176067	0.0543238	0.0252618	0.00939875	0.00140935	0.123353	0.0327849	0.0428053	0.00541942	0.0278958	0.0356698	0.0027308	0.259633	0.0600665
queen	qp85	I+W+	fungus	yes	Jena	30h	no	0.001226	0.549424	0.0136979	0.0096002	0.242616	0.0184425	0.0130051	0.0557016	0.0199608	0.0244189	0.00262385	0.10531	0.0417869	0.0458509	0.00654773	0.020396	0.02842	0.00635268	0.286082	0.0591873
queen	qp86	I+W+	fungus	yes	Jena	30h	no	0.002285	1.02391	0.0129914	0.0089241	0.180738	0.0146917	0.00974396	0.0329697	0.0205492	0.0138871	0.00219576	0.148647	0.0271965	0.0483169	0.00502979	0.0293709	0.0279682	0.00313678	0.338267	0.0753761
queen	qp87	I+W+	fungus	yes	Jena	30h	no	0.003654	1.63745	0.0199654	0.0158333	0.328647	0.0254634	0.0193981	0.0654912	0.0115545	0.0108117	0.00189274	0.100316	0.0245396	0.036021	0.00648375	0.0202356	0.0161238	0.00324574	0.244267	0.0497097
queen	qp88	I+W+	fungus	yes	Jena	30h	yes	0.063808	28.5916	0.023374	0.0162993	0.257948	0.0302568	0.0182003	0.050174	0.0122597	0.0156969	0.00433859	0.129037	0.0208165	0.04037	0.00788597	0.0267959	0.0161508	0.00459313	0.254781	0.0710215
queen	qp89	I+W+	fungus	yes	Jena	30h	no	0.107527	48.1816	0.00657967	0.00440768	0.0820081	0.0100499	0.00441531	0.0175388	0.0455498	0.0591776	0.00680025	0.159908	0.0671377	0.0623356	0.0114198	0.0306542	0.0498157	0.0118534	0.295206	0.0751425
queen	qp90	I+W+	fungus	yes	Jena	30h	no	2.02089	905.539	0.0467601	0.024259	0.525012	0.0309261	0.0232224	0.0790933	0.00642825	0.00833196	0.00272933	0.0542764	0.0109876	0.0221679	0.00409433	0.00979946	0.00670409	0.00219988	0.118083	0.0249253
queen	qp91	I+W+	fungus	yes	Jena	30h	yes	2.31322	1036.52	0.0161824	0.0116204	0.252212	0.0133284	0.0109651	0.0399349	0.0108384	0.0116808	0.0029145	0.120834	0.0188637	0.0499281	0.0181617	0.0255535	0.0148787	0.00592823	0.305969	0.0702064
queen	qp92	I+W+	fungus	yes	Jena	30h	yes	4.85934	2177.41	0.0172738	0.0110641	0.248668	0.0190849	0.0111282	0.0382516	0.0188541	0.0225016	0.00309115	0.11874	0.0271428	0.0400813	0.00505165	0.0225278	0.0271212	0.00694968	0.298604	0.0638639
queen	qp93	I+W+	fungus	yes	Jena	36h	no	0.001239	0.555035	0.0415407	0.0176936	0.395691	0.0349931	0.0217932	0.0841259	0.00829081	0.0210385	0.00429674	0.0599577	0.0267975	0.0420936	0.00640337	0.0131798	0.0116832	0.00311155	0.171339	0.0359704
queen	qp94	I+W+	fungus	yes	Jena	36h	no	0.003571	1.60031	0.036453	0.0231906	0.491473	0.0624978	0.025127	0.0957855	0.00696344	0.0119385	0.00231666	0.0396703	0.0222632	0.0270138	0.00501876	0.00817649	0.0085051	0.00240453	0.109147	0.0220558
queen	qp95	I+W+	fungus	yes	Jena	36h	no	0.004384	1.96429	0.010893	0.00802065	0.190579	0.0143973	0.00915434	0.0269671	0.0185202	0.0129108	0.00144378	0.135088	0.0317747	0.0401201	0.00501699	0.026245	0.0292516	0.00386413	0.36737	0.0683822
queen	qp96	I+W+	fungus	yes	Jena	36h	no	0.004871	2.18246	0.0464751	0.0307643	0.637565	0.060558	0.0360242	0.123175	0.00234587	0.00526461	0.00148602	0.0092844	0.00501728	0.0101925	0.00270769	0.00190062	0.0012011	0.00081834	0.0213339	0.0038863
queen	qp97	I+W+	fungus	yes	Jena	36h	no	6.34026	2841	0.0305167	0.0246923	0.641443	0.0567669	0.0329135	0.112032	0.00495589	0.00845971	0.00241647	0.0139881	0.00479966	0.0167192	0.00485232	0.00273087	0.00345417	0.00205245	0.0315616	0.00564507
queen	qp98	I+W+	fungus	yes	Jena	36h	yes	16.5145	7399.97	0.00871133	0.00667127	0.125447	0.00953988	0.00809922	0.027027	0.0124519	0.00321514	0.00161662	0.159885	0.037296	0.0613749	0.00779524	0.0348874	0.0184903	0.00128575	0.387307	0.0888983
queen	qp99	I+W+	fungus	yes	Jena	42h	no	0.001594	0.714193	0.0128067	0.00925374	0.222717	0.0250437	0.0108233	0.0359089	0.0233446	0.0141485	0.00165577	0.118711	0.0396254	0.0448647	0.00538852	0.0229568	0.0337556	0.0028285	0.315193	0.0609742
queen	qp100	I+W+	fungus	yes	Jena	42h	no	0.002528	1.13257	0.0128507	0.00829313	0.149535	0.0177359	0.009445	0.0293155	0.00849425	0.00450443	0.00196494	0.154534	0.0311092	0.060062	0.0105848	0.0352109	0.0118799	0.00327876	0.372007	0.079195
queen	qp101	I+W+	fungus	yes	Jena	42h	no	0.00369	1.65356	0.0441334	0.0308572	0.60824	0.0477872	0.0323627	0.110897	0.00479337	0.00847146	0.0030534	0.0223127	0.00511379	0.0164642	0.00374023	0.0036275	0.00482017	0.00218601	0.0444336	0.00670589
queen	qp102	I+W+	fungus	yes	Jena	42h	no	0.006232	2.79227	0.0450144	0.0270078	0.634035	0.0467508	0.0294974	0.118837	0.00402122	0.00705269	0.00229955	0.0145037	0.00648625	0.0146506	0.0031814	0.00282979	0.00440599	0.00204918	0.0307664	0.00661022
queen	qp103	I+W+	fungus	yes	Jena	42h	no	9.49682	4255.41	0.0435441	0.0269433	0.361057	0.0489711	0.0265656	0.0851263	0.00954979	0.0169533	0.00329409	0.0670649	0.0412801	0.0394631	0.00608383	0.0143115	0.0118722	0.00351411	0.161635	0.0327704

## Sheet: Fig1c,S3a_TabS3ab
pupal_caste	pupal_ID	treatment_group	infection_treatment	workers_present	population	sampling_time	BGBP	PGRP-SC2	Def1
worker	wp324	I-W-	sham	no	Jena	06h	0.555901	0.0698306	0.00972531
worker	wp325	I-W-	sham	no	Jena	06h	0.00423415	0.0033565	0.000485393
worker	wp326	I-W-	sham	no	Jena	06h	0.00438752	0.00227674	0.00161348
worker	wp327	I-W-	sham	no	Jena	12h	0.00326275	0.0121417	0.000713007
worker	wp328	I-W-	sham	no	Jena	12h	0.00757807	0.00156928	0.000563044
worker	wp329	I-W-	sham	no	Jena	12h	0.16024	0.0551371	0.0542732
worker	wp330	I-W-	sham	no	Jena	18h	0.277988	0.0502925	0.0212018
worker	wp331	I-W-	sham	no	Jena	18h	0.00515058	0.00512592	0.000724855
worker	wp332	I-W-	sham	no	Jena	18h	0.00539703	0.00374401	0.000425704
worker	wp333	I-W-	sham	no	Jena	24h	0.00980859	0.0250821	0.00483594
worker	wp334	I-W-	sham	no	Jena	30h	0.0834317	0.207972	0.374343
worker	wp335	I-W-	sham	no	Jena	30h	0.240135	0.0136061	0.00278533
worker	wp336	I-W-	sham	no	Jena	30h	0.00789576	0.00794519	0.0440162
worker	wp337	I-W-	sham	no	Jena	36h	0.00448428	0.0103883	0.000430706
worker	wp338	I-W-	sham	no	Jena	36h	0.0057159	0.00198616	0.000425281
worker	wp339	I-W-	sham	no	Jena	42h	0.00698917	0.0118559	0.00152318
worker	wp340	I-W-	sham	no	Jena	42h	0.00154029	0.0309482	0.000487568
worker	wp341	I-W-	sham	no	Jena	42h	0.0135662	0.00506154	0.0388936
worker	wp342	I-W-	sham	no	Jena	42h	0.00321546	0.0050526	0.00248268
worker	wp343	I-W-	sham	no	Jena	42h	0.00667088	0.0050519	0.000586471
worker	wp344	I-W+	sham	yes	Jena	06h	0.0124301	0.0282835	0.0111701
worker	wp345	I-W+	sham	yes	Jena	06h	0.0065471	0.00606538	0.000818071
worker	wp346	I-W+	sham	yes	Jena	06h	0.0307918	0.00719089	0.000494004
worker	wp347	I-W+	sham	yes	Jena	12h	3.45823	1.90442	0.3374
worker	wp348	I-W+	sham	yes	Jena	12h	0.00477216	0.000531594	0.000979763
worker	wp349	I-W+	sham	yes	Jena	18h	0.00450848	0.0021846	0.000390271
worker	wp350	I-W+	sham	yes	Jena	18h	0.00636985	0.0500263	0.121153
worker	wp351	I-W+	sham	yes	Jena	18h	0.00566506	0.00851614	0.00137454
worker	wp352	I-W+	sham	yes	Jena	24h	0.0135678	0.0325464	0.00913363
worker	wp353	I-W+	sham	yes	Jena	30h	0.523543	0.461732	0.332918
worker	wp354	I-W+	sham	yes	Jena	30h	1.32551	1.48998	4.11267
worker	wp355	I-W+	sham	yes	Jena	30h	0.00709934	0.0310063	0.00328909
worker	wp356	I-W+	sham	yes	Jena	30h	0.0169476	0.00305317	0.00037697
worker	wp357	I-W+	sham	yes	Jena	30h	0.00394901	0.00621047	0.000886262
worker	wp358	I-W+	sham	yes	Jena	36h	0.0712051	0.00838618	0.00209846
worker	wp359	I-W+	sham	yes	Jena	36h	0.00675656	0.00264439	0.000356583
worker	wp360	I-W+	sham	yes	Jena	42h	0.00552236	0.00738729	0.00192876
worker	wp361	I-W+	sham	yes	Jena	42h	0.00416688	0.0209734	0.000181323
worker	wp362	I-W+	sham	yes	Jena	42h	0.00359202	0.013579	0.000586035
worker	wp363	I-W+	sham	yes	Jena	42h	0.00453186	0.00488755	0.00189265
worker	wp364	I+W-	fungus	no	Jena	06h	0.354506	0.108133	0.121243
worker	wp365	I+W-	fungus	no	Jena	06h	2.87419	0.476797	7.1824
worker	wp366	I+W-	fungus	no	Jena	06h	0.148801	0.701538	0.775986
worker	wp367	I+W-	fungus	no	Jena	12h	0.560547	0.30001	1.91428
worker	wp368	I+W-	fungus	no	Jena	12h	2.37139	0.486386	0.27477
worker	wp369	I+W-	fungus	no	Jena	12h	1.16233	1.24353	0.475764
worker	wp370	I+W-	fungus	no	Jena	18h	0.36997	0.652319	2.39222
worker	wp371	I+W-	fungus	no	Jena	18h	0.392481	1.79973	4.05565
worker	wp372	I+W-	fungus	no	Jena	18h	1.22327	0.389021	0.533628
worker	wp373	I+W-	fungus	no	Jena	24h	2.75916	2.98084	5.47333
worker	wp374	I+W-	fungus	no	Jena	30h	4.2826	0.781781	0.610601
worker	wp375	I+W-	fungus	no	Jena	30h	0.493161	0.268663	0.268535
worker	wp376	I+W-	fungus	no	Jena	30h	1.32685	0.3505	0.212558
worker	wp377	I+W-	fungus	no	Jena	36h	0.24872	0.614404	2.73374
worker	wp378	I+W-	fungus	no	Jena	36h	0.0995174	0.272618	0.942492
worker	wp379	I+W-	fungus	no	Jena	36h	1.57531	1.03467	1.7421
worker	wp380	I+W-	fungus	no	Jena	42h	0.563157	0.207086	0.596099
worker	wp381	I+W-	fungus	no	Jena	42h	0.694487	1.14817	2.81162
worker	wp382	I+W-	fungus	no	Jena	42h	0.93112	0.998222	1.0043
worker	wp383	I+W+	fungus	yes	Jena	06h	0.18161	1.23994	0.440813
worker	wp384	I+W+	fungus	yes	Jena	06h	0.50058	0.487523	0.436594
worker	wp385	I+W+	fungus	yes	Jena	06h	0.669151	0.309884	0.134404
worker	wp386	I+W+	fungus	yes	Jena	06h	1.13003	0.235201	0.778265
worker	wp387	I+W+	fungus	yes	Jena	06h	0.91581	0.742124	0.873035
worker	wp388	I+W+	fungus	yes	Jena	06h	0.123147	0.267805	0.722394
worker	wp389	I+W+	fungus	yes	Jena	06h	0.317106	0.344432	0.471158
worker	wp390	I+W+	fungus	yes	Jena	06h	0.134491	0.241724	0.120726
worker	wp391	I+W+	fungus	yes	Jena	06h	0.329659	0.172765	1.3153
worker	wp392	I+W+	fungus	yes	Jena	12h	0.217176	0.417947	0.577816
worker	wp393	I+W+	fungus	yes	Jena	12h	0.0878105	0.072708	0.280755
worker	wp394	I+W+	fungus	yes	Jena	12h	1.13236	1.33786	0.573758
worker	wp395	I+W+	fungus	yes	Jena	12h	0.345648	0.314164	0.433131
worker	wp396	I+W+	fungus	yes	Jena	12h	2.05054	0.110569	0.303252
worker	wp397	I+W+	fungus	yes	Jena	12h	1.17831	2.07091	1.10475
worker	wp398	I+W+	fungus	yes	Jena	12h	0.368991	0.0898238	0.138209
worker	wp399	I+W+	fungus	yes	Jena	12h	0.882027	0.467901	0.256005
worker	wp400	I+W+	fungus	yes	Jena	12h	10.1372	1.75096	2.33247
worker	wp401	I+W+	fungus	yes	Jena	12h	0.155041	0.683778	2.47535
worker	wp402	I+W+	fungus	yes	Jena	12h	0.553642	0.143256	0.232922
worker	wp403	I+W+	fungus	yes	Jena	12h	0.167367	0.75513	2.15986
worker	wp404	I+W+	fungus	yes	Jena	12h	0.203523	0.127763	0.682496
worker	wp405	I+W+	fungus	yes	Jena	12h	0.0425995	0.418897	0.0368994
worker	wp406	I+W+	fungus	yes	Jena	18h	1.2844	0.502093	0.554266
worker	wp407	I+W+	fungus	yes	Jena	18h	0.676911	0.777561	0.418524
worker	wp408	I+W+	fungus	yes	Jena	18h	0.663888	0.796373	0.606963
worker	wp409	I+W+	fungus	yes	Jena	18h	1.87926	1.25011	1.5123
worker	wp410	I+W+	fungus	yes	Jena	18h	0.457264	0.146478	0.911515
worker	wp411	I+W+	fungus	yes	Jena	18h	3.87275	7.20674	1.56571
worker	wp412	I+W+	fungus	yes	Jena	18h	0.784534	1.27934	1.32071
worker	wp413	I+W+	fungus	yes	Jena	18h	1.68781	4.56653	4.86083
worker	wp414	I+W+	fungus	yes	Jena	18h	1.05832	1.30624	0.383165
worker	wp415	I+W+	fungus	yes	Jena	18h	0.40235	0.568765	1.33829
worker	wp416	I+W+	fungus	yes	Jena	18h	1.03743	1.48832	1.09624
worker	wp417	I+W+	fungus	yes	Jena	18h	1.30686	0.895034	1.05973
worker	wp418	I+W+	fungus	yes	Jena	18h	5.48406	2.46788	1.44596
worker	wp419	I+W+	fungus	yes	Jena	24h	1.62537	1.19858	1.65202
worker	wp420	I+W+	fungus	yes	Jena	24h	0.433527	2.084	6.84433
worker	wp421	I+W+	fungus	yes	Jena	24h	0.254418	0.283476	1.10802
worker	wp422	I+W+	fungus	yes	Jena	24h	0.361709	0.94328	3.04739
worker	wp423	I+W+	fungus	yes	Jena	24h	0.560362	1.85394	2.39798
worker	wp424	I+W+	fungus	yes	Jena	30h	0.317017	1.35005	0.146188
worker	wp425	I+W+	fungus	yes	Jena	30h	0.33711	1.39659	1.98533
worker	wp426	I+W+	fungus	yes	Jena	30h	1.30514	1.90144	6.25187
worker	wp427	I+W+	fungus	yes	Jena	30h	0.500358	2.42317	2.9055
worker	wp428	I+W+	fungus	yes	Jena	30h	4.09338	2.64213	0.477536
worker	wp429	I+W+	fungus	yes	Jena	30h	0.31745	1.14947	4.26694
worker	wp430	I+W+	fungus	yes	Jena	30h	0.285674	0.798105	2.43765
worker	wp431	I+W+	fungus	yes	Jena	36h	1.79958	1.14072	4.92913
worker	wp432	I+W+	fungus	yes	Jena	36h	0.0166921	0.0076603	0.0017844
worker	wp433	I+W+	fungus	yes	Jena	36h	1.12936	2.48943	8.27983
worker	wp434	I+W+	fungus	yes	Jena	36h	0.554943	0.441099	0.695063
worker	wp435	I+W+	fungus	yes	Jena	42h	0.835004	1.05325	0.83523
worker	wp436	I+W+	fungus	yes	Jena	42h	0.304538	0.86949	2.40251
worker	wp437	I+W+	fungus	yes	Jena	42h	0.398548	0.605487	2.00403
worker	wp438	I+W+	fungus	yes	Jena	42h	0.418173	0.719015	6.22849
worker	wp439	I+W+	fungus	yes	Jena	42h	0.413841	0.374405	4.12955
worker	wp440	I+W+	fungus	yes	Jena	42h	2.17252	0.569902	0.354118

## Sheet: Fig1d,S3b_TabS8ab
pupal_caste	pupal_ID	treatment_group	infection_treatment	workers_present	population	sampling_time	BGBP	PGRP-SC2	Def1
queen	qp104	I-W-	sham	no	Jena	06h	0.0929995	0.200942	0.0104845
queen	qp105	I-W-	sham	no	Jena	06h	0.23417	0.2394	1.88989
queen	qp106	I-W-	sham	no	Jena	12h	0.204113	0.116134	0.0203359
queen	qp107	I-W-	sham	no	Jena	12h	0.463809	0.307522	0.0282252
queen	qp108	I-W-	sham	no	Jena	18h	0.0294414	0.0324257	0.009106
queen	qp109	I-W-	sham	no	Jena	18h	0.529315	0.431493	0.035468
queen	qp110	I-W-	sham	no	Jena	24h	0.0434774	0.0398788	0.0109229
queen	qp111	I-W-	sham	no	Jena	24h	0.0576624	0.0417276	0.012071
queen	qp112	I-W-	sham	no	Jena	30h	0.0350417	0.050519	0.0107581
queen	qp113	I-W-	sham	no	Jena	36h	0.0779957	0.124589	0.0091705
queen	qp114	I-W-	sham	no	Jena	42h	0.407232	0.182613	0.00864935
queen	qp115	I-W+	sham	yes	Jena	06h	0.372406	0.131048	0.0153586
queen	qp116	I-W+	sham	yes	Jena	06h	0.327124	0.0385207	0.0136256
queen	qp117	I-W+	sham	yes	Jena	12h	0.306929	0.128195	0.0119343
queen	qp118	I-W+	sham	yes	Jena	12h	0.0900891	0.106353	0.0166005
queen	qp119	I-W+	sham	yes	Jena	18h	0.115767	0.0950396	0.00936582
queen	qp120	I-W+	sham	yes	Jena	18h	3.40544	0.174273	0.020218
queen	qp121	I-W+	sham	yes	Jena	18h	0.103974	0.0238958	0.129534
queen	qp122	I-W+	sham	yes	Jena	24h	0.0394639	0.0843124	0.0360258
queen	qp123	I-W+	sham	yes	Jena	24h	1.12081	0.569994	0.0659332
queen	qp124	I-W+	sham	yes	Jena	30h	0.107684	0.185946	0.0222183
queen	qp125	I-W+	sham	yes	Jena	30h	0.0839419	0.0385577	0.00878891
queen	qp126	I-W+	sham	yes	Jena	36h	0.0419183	0.0502113	0.0147412
queen	qp127	I-W+	sham	yes	Jena	36h	0.0556071	0.0193793	0.00957726
queen	qp128	I-W+	sham	yes	Jena	42h	0.0576219	0.0854246	0.0083693
queen	qp129	I+W-	fungus	no	Jena	06h	0.0540947	0.0580211	0.00987801
queen	qp130	I+W-	fungus	no	Jena	06h	1.26552	2.70565	1.16568
queen	qp131	I+W-	fungus	no	Jena	06h	0.263025	0.0506984	0.0148343
queen	qp132	I+W-	fungus	no	Jena	12h	3.21109	1.95468	0.516996
queen	qp133	I+W-	fungus	no	Jena	12h	0.161699	0.118204	0.0125325
queen	qp134	I+W-	fungus	no	Jena	12h	0.156546	0.0315191	0.0192378
queen	qp135	I+W-	fungus	no	Jena	18h	0.0352594	0.0543342	0.00599794
queen	qp136	I+W-	fungus	no	Jena	18h	0.0581036	0.0789582	0.0172402
queen	qp137	I+W-	fungus	no	Jena	24h	2.36887	4.13571	3.08668
queen	qp138	I+W-	fungus	no	Jena	24h	0.639833	0.873638	0.422821
queen	qp139	I+W-	fungus	no	Jena	24h	1.68826	1.05577	1.14554
queen	qp140	I+W-	fungus	no	Jena	30h	1.04668	1.2707	0.785034
queen	qp141	I+W-	fungus	no	Jena	30h	3.50249	1.26179	1.63392
queen	qp142	I+W-	fungus	no	Jena	30h	2.52862	2.26468	2.21353
queen	qp143	I+W-	fungus	no	Jena	36h	0.525869	0.741767	0.605356
queen	qp144	I+W-	fungus	no	Jena	36h	0.249373	0.225459	0.0348878
queen	qp145	I+W-	fungus	no	Jena	42h	0.739393	0.396981	0.157516
queen	qp146	I+W+	fungus	yes	Jena	06h	23.0149	4.36921	1.17688
queen	qp147	I+W+	fungus	yes	Jena	06h	1.47364	1.35618	0.908905
queen	qp148	I+W+	fungus	yes	Jena	06h	1.20998	0.172735	0.482143
queen	qp149	I+W+	fungus	yes	Jena	12h	0.0336755	0.0375232	0.00848508
queen	qp150	I+W+	fungus	yes	Jena	12h	4.66738	0.792349	0.420936
queen	qp151	I+W+	fungus	yes	Jena	12h	0.922536	0.190215	0.165324
queen	qp152	I+W+	fungus	yes	Jena	18h	1.10585	2.14699	2.29775
queen	qp153	I+W+	fungus	yes	Jena	18h	3.7943	3.90472	3.6977
queen	qp154	I+W+	fungus	yes	Jena	18h	0.0901152	0.0815888	0.0109961
queen	qp155	I+W+	fungus	yes	Jena	18h	1.55308	1.22041	1.36808
queen	qp156	I+W+	fungus	yes	Jena	18h	0.18778	0.0691927	0.0164306
queen	qp157	I+W+	fungus	yes	Jena	24h	0.0511561	0.0588404	0.0193056
queen	qp158	I+W+	fungus	yes	Jena	24h	0.251724	0.126844	0.0441223
queen	qp159	I+W+	fungus	yes	Jena	24h	0.507433	0.590157	0.141697
queen	qp160	I+W+	fungus	yes	Jena	30h	1.43914	1.48873	1.70156
queen	qp161	I+W+	fungus	yes	Jena	30h	1.72573	7.41394	0.87116
queen	qp162	I+W+	fungus	yes	Jena	30h	9.18677	6.86881	7.17763
queen	qp163	I+W+	fungus	yes	Jena	36h	0.490889	0.313584	0.945108
queen	qp164	I+W+	fungus	yes	Jena	42h	1.9269	1.73293	18.9818
queen	qp165	I+W+	fungus	yes	Jena	42h	0.742213	0.315992	1.22329

## Sheet: Fig2a_TabS10
receiving_pupal_caste	extract_type	experimental_block	experimental_batch	population	unpacked
worker	non-signal	WP_A	WP_d	Jena	no
worker	non-signal	WP_A	WP_d	Jena	no
worker	non-signal	WP_A	WP_d	Jena	no
worker	non-signal	WP_A	WP_d	Jena	yes
worker	non-signal	WP_A	WP_d	Jena	no
worker	non-signal	WP_A	WP_d	Jena	no
worker	non-signal	WP_A	WP_d	Jena	no
worker	non-signal	WP_A	WP_d	Jena	no
worker	non-signal	WP_A	WP_d	Jena	no
worker	non-signal	WP_A	WP_d	Jena	no
worker	non-signal	WP_A	WP_e	Jena	no
worker	non-signal	WP_A	WP_e	Jena	no
worker	non-signal	WP_A	WP_e	Jena	no
worker	non-signal	WP_A	WP_e	Jena	no
worker	non-signal	WP_A	WP_e	Jena	no
worker	non-signal	WP_A	WP_e	Jena	no
worker	non-signal	WP_A	WP_e	Jena	no
worker	non-signal	WP_A	WP_e	Jena	no
worker	non-signal	WP_A	WP_e	Jena	no
worker	non-signal	WP_B	WP_h	Jena	no
worker	non-signal	WP_B	WP_h	Jena	no
worker	non-signal	WP_B	WP_h	Jena	no
worker	non-signal	WP_B	WP_h	Jena	no
worker	non-signal	WP_B	WP_h	Jena	no
worker	non-signal	WP_B	WP_h	Jena	no
worker	non-signal	WP_B	WP_h	Jena	no
worker	non-signal	WP_B	WP_h	Jena	no
worker	non-signal	WP_B	WP_h	Jena	no
worker	non-signal	WP_B	WP_i	Jena	no
worker	non-signal	WP_B	WP_i	Jena	no
worker	non-signal	WP_B	WP_i	Jena	no
worker	non-signal	WP_B	WP_i	Jena	yes
worker	non-signal	WP_B	WP_i	Jena	no
worker	non-signal	WP_B	WP_i	Jena	yes
worker	non-signal	WP_B	WP_i	Jena	no
worker	non-signal	WP_B	WP_j	Jena	no
worker	non-signal	WP_B	WP_j	Jena	no
worker	non-signal	WP_B	WP_j	Jena	yes
worker	non-signal	WP_B	WP_j	Jena	no
worker	non-signal	WP_B	WP_j	Jena	no
worker	non-signal	WP_B	WP_j	Jena	no
worker	non-signal	WP_B	WP_j	Jena	no
worker	non-signal	WP_B	WP_j	Jena	no
worker	non-signal	WP_B	WP_j	Jena	no
worker	non-signal	WP_C	WP_m	Seva	no
worker	non-signal	WP_C	WP_m	Seva	yes
worker	non-signal	WP_C	WP_m	Seva	no
worker	non-signal	WP_C	WP_m	Seva	no
worker	non-signal	WP_C	WP_m	Seva	no
worker	non-signal	WP_C	WP_m	Seva	no
worker	non-signal	WP_C	WP_m	Seva	no
worker	non-signal	WP_C	WP_m	Seva	no
worker	non-signal	WP_C	WP_m	Seva	no
worker	non-signal	WP_C	WP_m	Seva	no
worker	non-signal	WP_C	WP_n	Seva	no
worker	non-signal	WP_C	WP_n	Seva	no
worker	non-signal	WP_C	WP_n	Seva	no
worker	non-signal	WP_C	WP_n	Seva	no
worker	non-signal	WP_C	WP_n	Seva	no
worker	non-signal	WP_C	WP_n	Seva	no
worker	non-signal	WP_C	WP_n	Seva	no
worker	non-signal	WP_C	WP_n	Seva	no
worker	non-signal	WP_C	WP_n	Seva	no
worker	non-signal	WP_C	WP_n	Seva	no
worker	signal	WP_A	WP_a	Jena	no
worker	signal	WP_A	WP_a	Jena	yes
worker	signal	WP_A	WP_a	Jena	no
worker	signal	WP_A	WP_a	Jena	yes
worker	signal	WP_A	WP_a	Jena	no
worker	signal	WP_A	WP_a	Jena	yes
worker	signal	WP_A	WP_a	Jena	no
worker	signal	WP_A	WP_a	Jena	no
worker	signal	WP_A	WP_a	Jena	no
worker	signal	WP_A	WP_a	Jena	no
worker	signal	WP_A	WP_a	Jena	no
worker	signal	WP_A	WP_b	Jena	no
worker	signal	WP_A	WP_b	Jena	no
worker	signal	WP_A	WP_b	Jena	no
worker	signal	WP_A	WP_b	Jena	no
worker	signal	WP_A	WP_b	Jena	no
worker	signal	WP_A	WP_b	Jena	yes
worker	signal	WP_A	WP_b	Jena	no
worker	signal	WP_A	WP_c	Jena	yes
worker	signal	WP_A	WP_c	Jena	no
worker	signal	WP_A	WP_c	Jena	no
worker	signal	WP_A	WP_c	Jena	no
worker	signal	WP_A	WP_c	Jena	yes
worker	signal	WP_A	WP_c	Jena	no
worker	signal	WP_A	WP_c	Jena	no
worker	signal	WP_A	WP_c	Jena	no
worker	signal	WP_A	WP_c	Jena	no
worker	signal	WP_A	WP_c	Jena	no
worker	signal	WP_B	WP_e	Jena	no
worker	signal	WP_B	WP_e	Jena	no
worker	signal	WP_B	WP_e	Jena	no
worker	signal	WP_B	WP_e	Jena	no
worker	signal	WP_B	WP_e	Jena	no
worker	signal	WP_B	WP_e	Jena	no
worker	signal	WP_B	WP_e	Jena	no
worker	signal	WP_B	WP_e	Jena	no
worker	signal	WP_B	WP_e	Jena	no
worker	signal	WP_B	WP_e	Jena	no
worker	signal	WP_B	WP_e	Jena	no
worker	signal	WP_B	WP_f	Jena	no
worker	signal	WP_B	WP_f	Jena	yes
worker	signal	WP_B	WP_f	Jena	no
worker	signal	WP_B	WP_f	Jena	no
worker	signal	WP_B	WP_f	Jena	no
worker	signal	WP_B	WP_f	Jena	no
worker	signal	WP_B	WP_f	Jena	no
worker	signal	WP_B	WP_f	Jena	yes
worker	signal	WP_B	WP_f	Jena	no
worker	signal	WP_B	WP_g	Jena	no
worker	signal	WP_B	WP_g	Jena	no
worker	signal	WP_B	WP_g	Jena	yes
worker	signal	WP_B	WP_g	Jena	no
worker	signal	WP_B	WP_g	Jena	yes
worker	signal	WP_B	WP_g	Jena	yes
worker	signal	WP_B	WP_g	Jena	no
worker	signal	WP_B	WP_g	Jena	no
worker	signal	WP_B	WP_g	Jena	no
worker	signal	WP_C	WP_k	Seva	no
worker	signal	WP_C	WP_k	Seva	no
worker	signal	WP_C	WP_k	Seva	no
worker	signal	WP_C	WP_k	Seva	no
worker	signal	WP_C	WP_k	Seva	no
worker	signal	WP_C	WP_k	Seva	no
worker	signal	WP_C	WP_k	Seva	no
worker	signal	WP_C	WP_k	Seva	no
worker	signal	WP_C	WP_k	Seva	no
worker	signal	WP_C	WP_k	Seva	no
worker	signal	WP_C	WP_l	Seva	no
worker	signal	WP_C	WP_l	Seva	no
worker	signal	WP_C	WP_l	Seva	yes
worker	signal	WP_C	WP_l	Seva	no
worker	signal	WP_C	WP_l	Seva	no
worker	signal	WP_C	WP_l	Seva	no
worker	signal	WP_C	WP_l	Seva	no
worker	signal	WP_C	WP_l	Seva	no
worker	signal	WP_C	WP_l	Seva	no

## Sheet: Fig2b_TabS10
receiving_pupal_caste	extract_type	experimental_block	experimental_batch	population	unpacked
queen	non-signal	QP_A	QP_a	Jena	no
queen	non-signal	QP_A	QP_a	Jena	no
queen	non-signal	QP_A	QP_a	Jena	no
queen	non-signal	QP_A	QP_a	Jena	no
queen	non-signal	QP_A	QP_a	Jena	no
queen	non-signal	QP_A	QP_a	Jena	no
queen	non-signal	QP_A	QP_a	Jena	yes
queen	non-signal	QP_A	QP_a	Jena	no
queen	non-signal	QP_B	QP_b	Jena	no
queen	non-signal	QP_B	QP_b	Jena	no
queen	non-signal	QP_B	QP_b	Jena	no
queen	non-signal	QP_B	QP_b	Jena	no
queen	non-signal	QP_B	QP_b	Jena	no
queen	non-signal	QP_B	QP_b	Jena	no
queen	non-signal	QP_B	QP_b	Jena	no
queen	non-signal	QP_B	QP_b	Jena	no
queen	non-signal	QP_B	QP_b	Jena	no
queen	non-signal	QP_B	QP_b	Jena	no
queen	non-signal	QP_B	QP_b	Jena	no
queen	non-signal	QP_B	QP_b	Jena	no
queen	non-signal	QP_C	QP_e	Jena	no
queen	non-signal	QP_C	QP_e	Jena	no
queen	non-signal	QP_C	QP_e	Jena	no
queen	non-signal	QP_C	QP_e	Jena	no
queen	non-signal	QP_C	QP_e	Jena	no
queen	non-signal	QP_C	QP_e	Jena	no
queen	non-signal	QP_C	QP_e	Jena	no
queen	non-signal	QP_C	QP_e	Jena	no
queen	non-signal	QP_C	QP_e	Jena	no
queen	non-signal	QP_C	QP_f	Jena	no
queen	non-signal	QP_C	QP_f	Jena	no
queen	non-signal	QP_C	QP_f	Jena	no
queen	non-signal	QP_C	QP_f	Jena	no
queen	non-signal	QP_C	QP_f	Jena	no
queen	non-signal	QP_C	QP_f	Jena	no
queen	non-signal	QP_C	QP_f	Jena	no
queen	non-signal	QP_C	QP_f	Jena	no
queen	non-signal	QP_C	QP_f	Jena	no
queen	signal	QP_C	QP_c	Jena	no
queen	signal	QP_C	QP_c	Jena	no
queen	signal	QP_C	QP_c	Jena	no
queen	signal	QP_C	QP_c	Jena	yes
queen	signal	QP_C	QP_c	Jena	no
queen	signal	QP_C	QP_c	Jena	no
queen	signal	QP_C	QP_c	Jena	no
queen	signal	QP_C	QP_c	Jena	no
queen	signal	QP_C	QP_c	Jena	no
queen	signal	QP_C	QP_c	Jena	no
queen	signal	QP_C	QP_c	Jena	yes
queen	signal	QP_C	QP_c	Jena	no
queen	signal	QP_C	QP_d	Jena	no
queen	signal	QP_C	QP_d	Jena	yes
queen	signal	QP_C	QP_d	Jena	no
queen	signal	QP_C	QP_d	Jena	no
queen	signal	QP_C	QP_d	Jena	no
queen	signal	QP_C	QP_d	Jena	no
queen	signal	QP_C	QP_d	Jena	no
queen	signal	QP_C	QP_d	Jena	no
queen	signal	QP_C	QP_d	Jena	no
queen	signal	QP_C	QP_d	Jena	no
queen	signal	QP_C	QP_d	Jena	no
queen	signal	QP_C	QP_d	Jena	no
queen	signal	QP_C	QP_d	Jena	no
queen	signal	QP_D	QP_g	Jena	yes
queen	signal	QP_D	QP_g	Jena	no
queen	signal	QP_D	QP_g	Jena	no
queen	signal	QP_D	QP_g	Jena	yes
queen	signal	QP_D	QP_g	Jena	no
queen	signal	QP_D	QP_g	Jena	no
queen	signal	QP_D	QP_g	Jena	no
queen	signal	QP_D	QP_g	Jena	no
queen	signal	QP_D	QP_g	Jena	no
queen	signal	QP_D	QP_g	Jena	no

## Sheet: FigS1a
pupal_caste	pupal_ID	treatment_group	infection_treatment	workers_present	population	sampling_time	C33:2_13C	C33:1_13C
worker	wp1	I-W-	sham	no	Jena	06h	0.0421091	0.0433044
worker	wp2	I-W-	sham	no	Jena	06h	0.044	0.0449702
worker	wp3	I-W-	sham	no	Jena	06h	0.044	0.0427772
worker	wp4	I-W-	sham	no	Jena	06h	0.044	0.0430322
worker	wp5	I-W-	sham	no	Jena	06h	0.044	0.0435516
worker	wp6	I-W-	sham	no	Jena	06h	0.044	0.0443011
worker	wp7	I-W-	sham	no	Jena	06h	0.0781908	0.046191
worker	wp8	I-W-	sham	no	Jena	06h	0.044	0.0445327
worker	wp9	I-W-	sham	no	Jena	06h	0.045068	0.0440355
worker	wp10	I-W-	sham	no	Jena	06h	0.0502393	0.0429775
worker	wp11	I-W-	sham	no	Seva	06h	0.044	0.0462753
worker	wp12	I-W-	sham	no	Seva	06h	0.044	0.046565
worker	wp13	I-W-	sham	no	Seva	06h	0.0435025	0.0441266
worker	wp14	I-W-	sham	no	Jena	12h	0.0442117	0.0430164
worker	wp15	I-W-	sham	no	Jena	12h	0.044	0.045167
worker	wp16	I-W-	sham	no	Jena	12h	0.044	0.043604
worker	wp17	I-W-	sham	no	Jena	12h	0.0529567	0.0459215
worker	wp18	I-W-	sham	no	Jena	12h	0.044086	0.0436858
worker	wp19	I-W-	sham	no	Jena	12h	0.0425224	0.0432538
worker	wp20	I-W-	sham	no	Jena	12h	0.0486603	0.0434904
worker	wp21	I-W-	sham	no	Jena	12h	0.044	0.0431668
worker	wp22	I-W-	sham	no	Jena	12h	0.044	0.0456794
worker	wp23	I-W-	sham	no	Jena	12h	0.0514383	0.0425816
worker	wp24	I-W-	sham	no	Jena	12h	0.044	0.0419671
worker	wp25	I-W-	sham	no	Seva	12h	0.044	0.0443564
worker	wp26	I-W-	sham	no	Seva	12h	0.0469511	0.0416419
worker	wp27	I-W-	sham	no	Seva	12h	0.0443791	0.0442377
worker	wp28	I-W-	sham	no	Seva	12h	0.0437166	0.0437105
worker	wp29	I-W-	sham	no	Seva	12h	0.044	0.044383
worker	wp30	I-W-	sham	no	Seva	12h	0.044	0.0445508
worker	wp31	I-W-	sham	no	Seva	12h	0.044	0.0451484
worker	wp32	I-W-	sham	no	Jena	18h	0.044	0.0420367
worker	wp33	I-W-	sham	no	Jena	18h	0.043014	0.0439963
worker	wp34	I-W-	sham	no	Jena	18h	0.044	0.0433088
worker	wp35	I-W-	sham	no	Jena	18h	0.044	0.0423385
worker	wp36	I-W-	sham	no	Jena	18h	0.043032	0.0430312
worker	wp37	I-W-	sham	no	Jena	18h	0.0442008	0.0431816
worker	wp38	I-W-	sham	no	Seva	18h	0.0434912	0.0431095
worker	wp39	I-W-	sham	no	Seva	18h	0.0440358	0.0432921
worker	wp40	I-W-	sham	no	Seva	18h	0.0443164	0.0429243
worker	wp41	I-W-	sham	no	Seva	18h	0.0500772	0.0438293
worker	wp42	I-W-	sham	no	Seva	18h	0.0498537	0.0437081
worker	wp43	I-W-	sham	no	Seva	18h	0.0429234	0.0433432
worker	wp44	I-W-	sham	no	Seva	18h	0.0451779	0.0432745
worker	wp45	I-W-	sham	no	Seva	18h	0.0487836	0.0448379
worker	wp46	I-W-	sham	no	Jena	24h	0.044	0.0434991
worker	wp47	I-W-	sham	no	Seva	24h	0.044	0.0443227
worker	wp48	I-W-	sham	no	Seva	24h	0.0446727	0.0432649
worker	wp49	I-W-	sham	no	Seva	24h	0.044	0.0481411
worker	wp50	I-W-	sham	no	Seva	24h	0.044	0.0421638
worker	wp51	I-W-	sham	no	Seva	24h	0.042847	0.0433516
worker	wp52	I-W-	sham	no	Jena	30h	0.044	0.0428201
worker	wp53	I-W-	sham	no	Jena	30h	0.044	0.0409824
worker	wp54	I-W-	sham	no	Seva	30h	0.0502143	0.0564381
worker	wp55	I-W-	sham	no	Seva	30h	0.0443263	0.0457705
worker	wp56	I-W-	sham	no	Jena	36h	0.044	0.0448074
worker	wp57	I-W-	sham	no	Seva	36h	0.0507548	0.0509273
worker	wp58	I-W-	sham	no	Seva	36h	0.0428202	0.0464367
worker	wp59	I-W-	sham	no	Seva	36h	0.044	0.0435695
worker	wp60	I-W-	sham	no	Seva	36h	NA	0.0445487
worker	wp61	I-W-	sham	no	Jena	42h	0.0448324	0.0440569
worker	wp62	I-W-	sham	no	Seva	42h	0.044	0.0445944
worker	wp63	I-W-	sham	no	Seva	42h	0.044	0.044914
worker	wp64	I-W-	sham	no	Seva	42h	0.0434227	0.0474855
worker	wp65	I-W+	sham	yes	Jena	06h	0.170525	0.0871179
worker	wp66	I-W+	sham	yes	Jena	06h	0.141559	0.0500038
worker	wp67	I-W+	sham	yes	Jena	06h	0.0525779	0.0447435
worker	wp68	I-W+	sham	yes	Jena	06h	0.0531653	0.0507075
worker	wp69	I-W+	sham	yes	Jena	06h	0.11493	0.080784
worker	wp70	I-W+	sham	yes	Jena	06h	0.275285	0.0786334
worker	wp71	I-W+	sham	yes	Jena	06h	0.143362	0.0758996
worker	wp72	I-W+	sham	yes	Jena	06h	0.141539	0.0965392
worker	wp73	I-W+	sham	yes	Jena	06h	0.0492642	0.0470496
worker	wp74	I-W+	sham	yes	Jena	06h	0.128052	0.0720929
worker	wp75	I-W+	sham	yes	Seva	06h	0.0810294	0.0496937
worker	wp76	I-W+	sham	yes	Seva	06h	0.360867	0.230884
worker	wp77	I-W+	sham	yes	Jena	12h	0.109213	0.0607881
worker	wp78	I-W+	sham	yes	Jena	12h	0.110362	0.055021
worker	wp79	I-W+	sham	yes	Jena	12h	0.0984595	0.054643
worker	wp80	I-W+	sham	yes	Jena	12h	0.170286	0.101983
worker	wp81	I-W+	sham	yes	Jena	12h	0.0617242	0.0514167
worker	wp82	I-W+	sham	yes	Jena	12h	0.0850083	0.052741
worker	wp83	I-W+	sham	yes	Jena	12h	0.0926906	0.0658983
worker	wp84	I-W+	sham	yes	Jena	12h	0.0489608	0.0452322
worker	wp85	I-W+	sham	yes	Jena	12h	0.0431033	0.0465255
worker	wp86	I-W+	sham	yes	Jena	12h	0.0652431	0.0480622
worker	wp87	I-W+	sham	yes	Seva	12h	0.0513026	0.0483161
worker	wp88	I-W+	sham	yes	Seva	12h	0.199317	0.0875911
worker	wp89	I-W+	sham	yes	Seva	12h	0.19438	0.136036
worker	wp90	I-W+	sham	yes	Seva	12h	0.0490678	0.0455891
worker	wp91	I-W+	sham	yes	Seva	12h	0.185155	0.0946606
worker	wp92	I-W+	sham	yes	Seva	12h	0.0858549	0.0544012
worker	wp93	I-W+	sham	yes	Seva	12h	0.0874309	0.0582157
worker	wp94	I-W+	sham	yes	Seva	12h	0.0568735	0.0484881
worker	wp95	I-W+	sham	yes	Seva	12h	0.12874	0.120051
worker	wp96	I-W+	sham	yes	Seva	12h	0.138544	0.072749
worker	wp97	I-W+	sham	yes	Jena	18h	0.167699	0.0828337
worker	wp98	I-W+	sham	yes	Jena	18h	0.303006	0.220448
worker	wp99	I-W+	sham	yes	Jena	18h	0.185245	0.0851969
worker	wp100	I-W+	sham	yes	Seva	18h	0.0449394	0.044117
worker	wp101	I-W+	sham	yes	Seva	18h	0.0480632	0.0464931
worker	wp102	I-W+	sham	yes	Seva	18h	0.0833106	0.050899
worker	wp103	I-W+	sham	yes	Seva	18h	0.0650002	0.0496495
worker	wp104	I-W+	sham	yes	Seva	18h	0.118792	0.071426
worker	wp105	I-W+	sham	yes	Seva	18h	0.163493	0.0654163
worker	wp106	I-W+	sham	yes	Seva	18h	0.173014	0.0841039
worker	wp107	I-W+	sham	yes	Seva	24h	0.0715094	0.0557517
worker	wp108	I-W+	sham	yes	Seva	24h	0.281751	0.131095
worker	wp109	I-W+	sham	yes	Seva	24h	0.0602466	0.0519667
worker	wp110	I-W+	sham	yes	Jena	30h	0.0591893	0.0431428
worker	wp111	I-W+	sham	yes	Jena	30h	0.162992	0.112193
worker	wp112	I-W+	sham	yes	Seva	30h	0.087684	0.053783
worker	wp113	I-W+	sham	yes	Seva	30h	0.122812	0.0611824
worker	wp114	I-W+	sham	yes	Jena	36h	0.217521	0.0792274
worker	wp115	I-W+	sham	yes	Seva	36h	0.0591984	0.0504638
worker	wp116	I-W+	sham	yes	Seva	36h	0.145697	0.0634181
worker	wp117	I-W+	sham	yes	Jena	42h	0.236341	0.0913011
worker	wp118	I-W+	sham	yes	Seva	42h	0.21444	0.0826933
worker	wp119	I-W+	sham	yes	Seva	42h	0.135999	0.0767671
worker	wp120	I-W+	sham	yes	Seva	42h	0.296641	0.129253
worker	wp121	I-W+	sham	yes	Seva	42h	0.168295	0.0841385
worker	wp122	I+W-	fungus	no	Jena	06h	0.0432981	0.043093
worker	wp123	I+W-	fungus	no	Jena	06h	0.044	0.0444387
worker	wp124	I+W-	fungus	no	Jena	06h	0.044	0.0430361
worker	wp125	I+W-	fungus	no	Jena	06h	0.0444122	0.0429739
worker	wp126	I+W-	fungus	no	Jena	06h	0.044	0.0441386
worker	wp127	I+W-	fungus	no	Jena	06h	0.0450226	0.047163
worker	wp128	I+W-	fungus	no	Jena	06h	0.0389333	0.043251
worker	wp129	I+W-	fungus	no	Jena	06h	NA	0.0433906
worker	wp130	I+W-	fungus	no	Jena	06h	0.044	0.0440112
worker	wp131	I+W-	fungus	no	Jena	06h	NA	0.0471198
worker	wp132	I+W-	fungus	no	Seva	06h	0.0573812	0.0458495
worker	wp133	I+W-	fungus	no	Seva	06h	0.044	0.0428646
worker	wp134	I+W-	fungus	no	Seva	06h	0.0418721	0.0504051
worker	wp135	I+W-	fungus	no	Jena	12h	0.0444918	0.0433504
worker	wp136	I+W-	fungus	no	Jena	12h	0.0428091	0.0416211
worker	wp137	I+W-	fungus	no	Jena	12h	0.043751	0.0409353
worker	wp138	I+W-	fungus	no	Jena	12h	0.0502633	0.0478967
worker	wp139	I+W-	fungus	no	Jena	12h	0.044	0.044275
worker	wp140	I+W-	fungus	no	Jena	12h	0.0509853	0.0429392
worker	wp141	I+W-	fungus	no	Jena	12h	0.044	0.0447176
worker	wp142	I+W-	fungus	no	Jena	12h	0.044	0.0420316
worker	wp143	I+W-	fungus	no	Jena	12h	0.0586134	0.0434965
worker	wp144	I+W-	fungus	no	Jena	12h	0.0559006	0.0443381
worker	wp145	I+W-	fungus	no	Jena	12h	0.0666989	0.0442042
worker	wp146	I+W-	fungus	no	Jena	12h	0.0409977	0.0427344
worker	wp147	I+W-	fungus	no	Seva	12h	0.044	0.0476136
worker	wp148	I+W-	fungus	no	Seva	12h	0.044	0.045121
worker	wp149	I+W-	fungus	no	Seva	12h	NA	0.0433189
worker	wp150	I+W-	fungus	no	Seva	12h	0.044	0.0430269
worker	wp151	I+W-	fungus	no	Seva	12h	0.0417714	0.0435549
worker	wp152	I+W-	fungus	no	Seva	12h	0.0452446	0.0436532
worker	wp153	I+W-	fungus	no	Seva	12h	0.0440128	0.0434791
worker	wp154	I+W-	fungus	no	Jena	18h	0.044	0.0430087
worker	wp155	I+W-	fungus	no	Jena	18h	0.0425295	0.0431821
worker	wp156	I+W-	fungus	no	Jena	18h	0.0471208	0.04315
worker	wp157	I+W-	fungus	no	Jena	18h	0.044	0.0464111
worker	wp158	I+W-	fungus	no	Jena	18h	0.044	0.0431776
worker	wp159	I+W-	fungus	no	Jena	18h	0.0426943	0.0427626
worker	wp160	I+W-	fungus	no	Jena	18h	0.044	0.0440583
worker	wp161	I+W-	fungus	no	Seva	18h	0.044	0.0432443
worker	wp162	I+W-	fungus	no	Seva	18h	0.0382723	0.0440651
worker	wp163	I+W-	fungus	no	Seva	18h	0.044	0.0414321
worker	wp164	I+W-	fungus	no	Seva	18h	0.0422293	0.0433141
worker	wp165	I+W-	fungus	no	Seva	18h	0.0415174	0.0431801
worker	wp166	I+W-	fungus	no	Seva	18h	0.0582519	0.0443361
worker	wp167	I+W-	fungus	no	Seva	18h	0.044	0.0421979
worker	wp168	I+W-	fungus	no	Seva	18h	0.0553239	0.0425945
worker	wp169	I+W-	fungus	no	Jena	24h	0.0492304	0.0408878
worker	wp170	I+W-	fungus	no	Seva	24h	0.044	0.0435609
worker	wp171	I+W-	fungus	no	Seva	24h	0.044	0.0439349
worker	wp172	I+W-	fungus	no	Seva	24h	0.0499086	0.0428067
worker	wp173	I+W-	fungus	no	Seva	24h	0.0434949	0.0434764
worker	wp174	I+W-	fungus	no	Jena	30h	0.044	0.043737
worker	wp175	I+W-	fungus	no	Jena	30h	0.044	0.0554041
worker	wp176	I+W-	fungus	no	Seva	30h	0.0538225	0.0441523
worker	wp177	I+W-	fungus	no	Seva	30h	0.0461689	0.0440399
worker	wp178	I+W-	fungus	no	Seva	36h	0.044	0.0436193
worker	wp179	I+W-	fungus	no	Seva	36h	0.0459406	0.0450479
worker	wp180	I+W-	fungus	no	Seva	36h	0.0460522	0.0433453
worker	wp181	I+W-	fungus	no	Seva	36h	0.044	0.0481527
worker	wp182	I+W-	fungus	no	Seva	36h	0.0465917	0.0431937
worker	wp183	I+W-	fungus	no	Jena	42h	0.044	0.047531
worker	wp184	I+W-	fungus	no	Jena	42h	0.044	0.0433761
worker	wp185	I+W-	fungus	no	Jena	42h	NA	0.0429988
worker	wp186	I+W-	fungus	no	Seva	42h	0.044	0.0449874
worker	wp187	I+W-	fungus	no	Seva	42h	0.044	0.0466264
worker	wp188	I+W-	fungus	no	Seva	42h	0.0667322	0.0453761
worker	wp189	I+W-	fungus	no	Seva	42h	0.0447499	0.0512424
worker	wp190	I+W-	fungus	no	Seva	42h	0.0497274	0.0427812
worker	wp191	I+W+	fungus	yes	Jena	06h	0.376613	0.213906
worker	wp192	I+W+	fungus	yes	Jena	06h	0.286648	0.260979
worker	wp193	I+W+	fungus	yes	Jena	06h	0.0820961	0.0519268
worker	wp194	I+W+	fungus	yes	Jena	06h	0.165281	0.0967023
worker	wp195	I+W+	fungus	yes	Jena	06h	0.332342	0.129593
worker	wp196	I+W+	fungus	yes	Jena	06h	0.122681	0.0759993
worker	wp197	I+W+	fungus	yes	Jena	06h	0.177992	0.0924906
worker	wp198	I+W+	fungus	yes	Jena	06h	0.222844	0.155595
worker	wp199	I+W+	fungus	yes	Jena	06h	0.298699	0.213817
worker	wp200	I+W+	fungus	yes	Jena	06h	0.152099	0.0992654
worker	wp201	I+W+	fungus	yes	Jena	06h	0.0488635	0.0561826
worker	wp202	I+W+	fungus	yes	Jena	06h	0.400377	0.308772
worker	wp203	I+W+	fungus	yes	Seva	06h	0.204459	0.100403
worker	wp204	I+W+	fungus	yes	Seva	06h	0.153666	0.0683168
worker	wp205	I+W+	fungus	yes	Seva	06h	0.194078	0.156877
worker	wp206	I+W+	fungus	yes	Jena	12h	0.0434782	0.0454501
worker	wp207	I+W+	fungus	yes	Jena	12h	0.172313	0.118517
worker	wp208	I+W+	fungus	yes	Jena	12h	0.107901	0.0741863
worker	wp209	I+W+	fungus	yes	Jena	12h	0.336441	0.23715
worker	wp210	I+W+	fungus	yes	Jena	12h	0.135776	0.0635104
worker	wp211	I+W+	fungus	yes	Jena	12h	0.135857	0.060399
worker	wp212	I+W+	fungus	yes	Jena	12h	0.0422567	0.0507436
worker	wp213	I+W+	fungus	yes	Jena	12h	0.249219	0.167309
worker	wp214	I+W+	fungus	yes	Jena	12h	0.0540082	0.0510303
worker	wp215	I+W+	fungus	yes	Jena	12h	0.0818059	0.052578
worker	wp216	I+W+	fungus	yes	Jena	12h	0.0510141	0.0492501
worker	wp217	I+W+	fungus	yes	Jena	12h	0.0449992	0.0491346
worker	wp218	I+W+	fungus	yes	Jena	12h	0.0699343	0.0775689
worker	wp219	I+W+	fungus	yes	Jena	12h	0.067991	0.0749087
worker	wp220	I+W+	fungus	yes	Jena	12h	0.152191	0.0706977
worker	wp221	I+W+	fungus	yes	Jena	12h	0.164517	0.10867
worker	wp222	I+W+	fungus	yes	Jena	12h	0.162055	0.0927465
worker	wp223	I+W+	fungus	yes	Jena	12h	0.222943	0.103366
worker	wp224	I+W+	fungus	yes	Seva	12h	0.17469	0.0996219
worker	wp225	I+W+	fungus	yes	Seva	12h	0.154031	0.123764
worker	wp226	I+W+	fungus	yes	Seva	12h	0.311355	0.130142
worker	wp227	I+W+	fungus	yes	Seva	12h	0.316374	0.209954
worker	wp228	I+W+	fungus	yes	Seva	12h	0.282285	0.136612
worker	wp229	I+W+	fungus	yes	Seva	12h	0.164846	0.164154
worker	wp230	I+W+	fungus	yes	Seva	12h	0.066716	0.0558342
worker	wp231	I+W+	fungus	yes	Seva	12h	0.253397	0.207439
worker	wp232	I+W+	fungus	yes	Seva	12h	0.20258	0.103498
worker	wp233	I+W+	fungus	yes	Seva	12h	0.333432	0.166
worker	wp234	I+W+	fungus	yes	Jena	18h	0.366094	0.124366
worker	wp235	I+W+	fungus	yes	Jena	18h	0.07008	0.0468017
worker	wp236	I+W+	fungus	yes	Jena	18h	0.149729	0.0685466
worker	wp237	I+W+	fungus	yes	Jena	18h	0.159966	0.0588306
worker	wp238	I+W+	fungus	yes	Jena	18h	0.240743	0.122012
worker	wp239	I+W+	fungus	yes	Jena	18h	0.274066	0.179336
worker	wp240	I+W+	fungus	yes	Jena	18h	0.0509598	0.0582383
worker	wp241	I+W+	fungus	yes	Jena	18h	0.130127	0.0583398
worker	wp242	I+W+	fungus	yes	Jena	18h	0.213795	0.101937
worker	wp243	I+W+	fungus	yes	Jena	18h	0.379608	0.218468
worker	wp244	I+W+	fungus	yes	Jena	18h	0.131476	0.0623333
worker	wp245	I+W+	fungus	yes	Jena	18h	0.178938	0.0737216
worker	wp246	I+W+	fungus	yes	Jena	18h	0.152746	0.0923028
worker	wp247	I+W+	fungus	yes	Seva	18h	0.15925	0.0734898
worker	wp248	I+W+	fungus	yes	Seva	18h	0.0911388	0.0763136
worker	wp249	I+W+	fungus	yes	Seva	18h	0.12182	0.0635897
worker	wp250	I+W+	fungus	yes	Seva	18h	0.171169	0.127033
worker	wp251	I+W+	fungus	yes	Seva	18h	0.0736058	0.0594516
worker	wp252	I+W+	fungus	yes	Seva	18h	0.18919	0.188114
worker	wp253	I+W+	fungus	yes	Seva	18h	0.0564683	0.0487718
worker	wp254	I+W+	fungus	yes	Seva	18h	0.0569465	0.0571699
worker	wp255	I+W+	fungus	yes	Seva	18h	0.223081	0.109144
worker	wp256	I+W+	fungus	yes	Seva	18h	0.0665495	0.0793139
worker	wp257	I+W+	fungus	yes	Seva	18h	0.0616753	0.0588333
worker	wp258	I+W+	fungus	yes	Seva	18h	0.052964	0.0491589
worker	wp259	I+W+	fungus	yes	Seva	18h	0.346484	0.20438
worker	wp260	I+W+	fungus	yes	Seva	18h	0.231159	0.166903
worker	wp261	I+W+	fungus	yes	Seva	18h	0.154312	0.0865862
worker	wp262	I+W+	fungus	yes	Seva	18h	0.197193	0.181911
worker	wp263	I+W+	fungus	yes	Seva	18h	0.0738499	0.0573635
worker	wp264	I+W+	fungus	yes	Jena	24h	0.32288	0.16627
worker	wp265	I+W+	fungus	yes	Jena	24h	0.156906	0.0967055
worker	wp266	I+W+	fungus	yes	Jena	24h	0.290968	0.135996
worker	wp267	I+W+	fungus	yes	Seva	24h	0.373584	0.231944
worker	wp268	I+W+	fungus	yes	Seva	24h	0.0770691	0.062349
worker	wp269	I+W+	fungus	yes	Seva	24h	0.06657	0.0930815
worker	wp270	I+W+	fungus	yes	Seva	24h	0.0711372	0.0609143
worker	wp271	I+W+	fungus	yes	Jena	30h	0.149116	0.0731998
worker	wp272	I+W+	fungus	yes	Jena	30h	0.270875	0.109525
worker	wp273	I+W+	fungus	yes	Jena	30h	0.0618643	0.0838018
worker	wp274	I+W+	fungus	yes	Seva	30h	0.265334	0.125848
worker	wp275	I+W+	fungus	yes	Seva	30h	0.344731	0.226441
worker	wp276	I+W+	fungus	yes	Seva	30h	0.130387	0.158547
worker	wp277	I+W+	fungus	yes	Seva	30h	0.1611	0.087393
worker	wp278	I+W+	fungus	yes	Jena	36h	0.250462	0.155202
worker	wp279	I+W+	fungus	yes	Jena	36h	0.0874993	0.068305
worker	wp280	I+W+	fungus	yes	Jena	36h	0.0865033	0.079706
worker	wp281	I+W+	fungus	yes	Jena	36h	0.153543	0.0748233
worker	wp282	I+W+	fungus	yes	Jena	36h	0.204574	0.124252
worker	wp283	I+W+	fungus	yes	Seva	36h	0.0669236	0.105294
worker	wp284	I+W+	fungus	yes	Seva	36h	0.264154	0.137669
worker	wp285	I+W+	fungus	yes	Seva	36h	0.096359	0.106414
worker	wp286	I+W+	fungus	yes	Seva	36h	0.307161	0.183413
worker	wp287	I+W+	fungus	yes	Seva	36h	0.232303	0.175675
worker	wp288	I+W+	fungus	yes	Seva	36h	0.225931	0.116227
worker	wp289	I+W+	fungus	yes	Seva	36h	0.170832	0.111154
worker	wp290	I+W+	fungus	yes	Seva	36h	0.0645343	0.0629776
worker	wp291	I+W+	fungus	yes	Seva	36h	0.164256	0.0991775
worker	wp292	I+W+	fungus	yes	Seva	36h	0.262964	0.152643
worker	wp293	I+W+	fungus	yes	Jena	42h	0.240629	0.120857
worker	wp294	I+W+	fungus	yes	Jena	42h	0.0664081	0.0680331
worker	wp295	I+W+	fungus	yes	Jena	42h	0.188867	0.148538
worker	wp296	I+W+	fungus	yes	Jena	42h	0.261586	0.189695
worker	wp297	I+W+	fungus	yes	Jena	42h	0.0496051	0.0444012
worker	wp298	I+W+	fungus	yes	Jena	42h	0.247404	0.13535
worker	wp299	I+W+	fungus	yes	Jena	42h	0.475204	0.296728
worker	wp300	I+W+	fungus	yes	Jena	42h	0.476152	0.334627
worker	wp301	I+W+	fungus	yes	Jena	42h	0.252192	0.178126
worker	wp302	I+W+	fungus	yes	Jena	42h	0.0954881	0.0917289
worker	wp303	I+W+	fungus	yes	Jena	42h	0.33497	0.172765
worker	wp304	I+W+	fungus	yes	Jena	42h	0.329382	0.223482
worker	wp305	I+W+	fungus	yes	Jena	42h	0.215677	0.167056
worker	wp306	I+W+	fungus	yes	Jena	42h	0.217674	0.150528
worker	wp307	I+W+	fungus	yes	Jena	42h	0.348439	0.238428
worker	wp308	I+W+	fungus	yes	Jena	42h	0.292542	0.18043
worker	wp309	I+W+	fungus	yes	Jena	42h	0.268006	0.235305
worker	wp310	I+W+	fungus	yes	Jena	42h	0.24001	0.151057
worker	wp311	I+W+	fungus	yes	Jena	42h	0.30318	0.187308
worker	wp312	I+W+	fungus	yes	Jena	42h	0.103082	0.0724398
worker	wp313	I+W+	fungus	yes	Seva	42h	0.285719	0.13043
worker	wp314	I+W+	fungus	yes	Seva	42h	0.238606	0.100555
worker	wp315	I+W+	fungus	yes	Seva	42h	0.151222	0.0799353
worker	wp316	I+W+	fungus	yes	Seva	42h	0.357569	0.171751
worker	wp317	I+W+	fungus	yes	Seva	42h	0.134836	0.080771
worker	wp318	I+W+	fungus	yes	Seva	42h	0.0832553	0.0585388
worker	wp319	I+W+	fungus	yes	Seva	42h	0.112718	0.170032
worker	wp320	I+W+	fungus	yes	Seva	42h	0.084254	0.0712652
worker	wp321	I+W+	fungus	yes	Seva	42h	0.25789	0.132314
worker	wp322	I+W+	fungus	yes	Seva	42h	0.111918	0.0827732
worker	wp323	I+W+	fungus	yes	Seva	42h	0.236947	0.121083

## Sheet: FigS1b
pupal_caste	pupal_ID	treatment_group	infection_treatment	workers_present	population	sampling_time	C33:2_13C	C33:1_13C
queen	qp1	I-W-	sham	no	Jena	06h	0.0512654	0.0505393
queen	qp2	I-W-	sham	no	Jena	06h	0.0492116	0.0479161
queen	qp3	I-W-	sham	no	Jena	12h	0.0432037	0.0454761
queen	qp4	I-W-	sham	no	Jena	18h	0.0431691	0.0462919
queen	qp5	I-W-	sham	no	Jena	24h	0.0440271	0.0464868
queen	qp6	I-W-	sham	no	Jena	24h	0.0436085	0.0444656
queen	qp7	I-W-	sham	no	Jena	30h	0.0429746	0.0448673
queen	qp8	I-W-	sham	no	Jena	30h	0.0443924	0.0465704
queen	qp9	I-W-	sham	no	Jena	30h	0.0704692	0.0866629
queen	qp10	I-W-	sham	no	Jena	36h	0.0515832	0.0471653
queen	qp11	I-W-	sham	no	Jena	36h	0.0473584	0.0576279
queen	qp12	I-W-	sham	no	Jena	36h	0.0435912	0.0468498
queen	qp13	I-W-	sham	no	Jena	36h	0.0439771	0.0430622
queen	qp14	I-W-	sham	no	Jena	36h	0.0426007	0.0438812
queen	qp15	I-W-	sham	no	Jena	42h	0.0518511	0.0524325
queen	qp16	I-W-	sham	no	Jena	42h	0.0435018	0.0443083
queen	qp17	I-W-	sham	no	Jena	42h	0.0439635	0.0485815
queen	qp18	I-W-	sham	no	Jena	42h	0.0471839	0.0516602
queen	qp19	I-W-	sham	no	Jena	42h	0.0458015	0.0503324
queen	qp20	I-W+	sham	yes	Jena	06h	0.457054	0.562005
queen	qp21	I-W+	sham	yes	Jena	06h	0.0516776	0.0523199
queen	qp22	I-W+	sham	yes	Jena	06h	0.0671365	0.13727
queen	qp23	I-W+	sham	yes	Jena	12h	0.119972	0.108175
queen	qp24	I-W+	sham	yes	Jena	18h	0.067632	0.109485
queen	qp25	I-W+	sham	yes	Jena	24h	0.0533033	0.0713954
queen	qp26	I-W+	sham	yes	Jena	24h	0.0769635	0.180677
queen	qp27	I-W+	sham	yes	Jena	30h	0.044376	0.0485756
queen	qp28	I-W+	sham	yes	Jena	30h	0.0519307	0.0845888
queen	qp29	I-W+	sham	yes	Jena	30h	0.0516115	0.0631875
queen	qp30	I-W+	sham	yes	Jena	36h	0.0483421	0.0699273
queen	qp31	I-W+	sham	yes	Jena	36h	0.046619	0.053828
queen	qp32	I-W+	sham	yes	Jena	36h	0.0723548	0.0916927
queen	qp33	I-W+	sham	yes	Jena	36h	0.216161	0.270377
queen	qp34	I-W+	sham	yes	Jena	36h	0.114378	0.144132
queen	qp35	I-W+	sham	yes	Jena	42h	0.177343	0.204781
queen	qp36	I-W+	sham	yes	Jena	42h	0.17712	0.394918
queen	qp37	I-W+	sham	yes	Jena	42h	0.158129	0.123129
queen	qp38	I-W+	sham	yes	Jena	42h	0.169435	0.242998
queen	qp39	I-W+	sham	yes	Jena	42h	0.0592662	0.126638
queen	qp40	I+W-	fungus	no	Jena	06h	0.0429872	0.0443132
queen	qp41	I+W-	fungus	no	Jena	06h	0.0439263	0.0464112
queen	qp42	I+W-	fungus	no	Jena	12h	0.0433504	0.0493846
queen	qp43	I+W-	fungus	no	Jena	18h	0.0451512	0.0543175
queen	qp44	I+W-	fungus	no	Jena	24h	0.0442199	0.0449063
queen	qp45	I+W-	fungus	no	Jena	24h	0.0437547	0.044507
queen	qp46	I+W-	fungus	no	Jena	30h	0.0430887	0.04466
queen	qp47	I+W-	fungus	no	Jena	30h	0.0471151	0.051912
queen	qp48	I+W-	fungus	no	Jena	30h	0.0470763	0.0550375
queen	qp49	I+W-	fungus	no	Jena	36h	0.0421456	0.0448902
queen	qp50	I+W-	fungus	no	Jena	36h	0.0435164	0.0443852
queen	qp51	I+W-	fungus	no	Jena	36h	0.0439771	0.0503324
queen	qp52	I+W-	fungus	no	Jena	36h	0.0490668	0.0493529
queen	qp53	I+W-	fungus	no	Jena	36h	0.0445339	0.0467472
queen	qp54	I+W-	fungus	no	Jena	42h	0.0538182	0.0530439
queen	qp55	I+W-	fungus	no	Jena	42h	0.0450753	0.0501752
queen	qp56	I+W-	fungus	no	Jena	42h	0.0434151	0.0456686
queen	qp57	I+W-	fungus	no	Jena	42h	0.0439771	0.0512334
queen	qp58	I+W-	fungus	no	Jena	42h	0.0433229	0.0433471
queen	qp59	I+W+	fungus	yes	Jena	06h	0.232336	0.487863
queen	qp60	I+W+	fungus	yes	Jena	06h	0.0468041	0.0569674
queen	qp61	I+W+	fungus	yes	Jena	06h	0.0566511	0.0859882
queen	qp62	I+W+	fungus	yes	Jena	06h	0.115044	0.176955
queen	qp63	I+W+	fungus	yes	Jena	06h	0.0796212	0.142601
queen	qp64	I+W+	fungus	yes	Jena	06h	0.362441	0.567209
queen	qp65	I+W+	fungus	yes	Jena	06h	0.0627929	0.23136
queen	qp66	I+W+	fungus	yes	Jena	12h	0.0485937	0.0645315
queen	qp67	I+W+	fungus	yes	Jena	12h	0.0982867	0.161074
queen	qp68	I+W+	fungus	yes	Jena	12h	0.0485252	0.0697674
queen	qp69	I+W+	fungus	yes	Jena	12h	0.043926	0.043996
queen	qp70	I+W+	fungus	yes	Jena	12h	0.122012	0.403403
queen	qp71	I+W+	fungus	yes	Jena	12h	0.509958	0.65896
queen	qp72	I+W+	fungus	yes	Jena	18h	0.0609573	0.0891381
queen	qp73	I+W+	fungus	yes	Jena	18h	0.0458015	0.0548204
queen	qp74	I+W+	fungus	yes	Jena	18h	0.0559449	0.0968264
queen	qp75	I+W+	fungus	yes	Jena	18h	0.369517	0.513435
queen	qp76	I+W+	fungus	yes	Jena	18h	0.281609	0.535963
queen	qp77	I+W+	fungus	yes	Jena	18h	0.0467346	0.0578314
queen	qp78	I+W+	fungus	yes	Jena	24h	0.0828676	0.147412
queen	qp79	I+W+	fungus	yes	Jena	24h	0.0557129	0.0842491
queen	qp80	I+W+	fungus	yes	Jena	24h	0.185951	0.281065
queen	qp81	I+W+	fungus	yes	Jena	24h	0.0439279	0.0463544
queen	qp82	I+W+	fungus	yes	Jena	24h	0.151423	0.339448
queen	qp83	I+W+	fungus	yes	Jena	24h	0.0511364	0.0737191
queen	qp84	I+W+	fungus	yes	Jena	24h	0.190144	0.541933
queen	qp85	I+W+	fungus	yes	Jena	30h	0.0556936	0.0793129
queen	qp86	I+W+	fungus	yes	Jena	30h	0.0456118	0.0487995
queen	qp87	I+W+	fungus	yes	Jena	30h	0.0601504	0.0900819
queen	qp88	I+W+	fungus	yes	Jena	30h	0.273085	0.47259
queen	qp89	I+W+	fungus	yes	Jena	30h	0.0430622	0.0512334
queen	qp90	I+W+	fungus	yes	Jena	30h	0.0700719	0.122594
queen	qp91	I+W+	fungus	yes	Jena	30h	0.139495	0.299458
queen	qp92	I+W+	fungus	yes	Jena	30h	0.0783369	0.123837
queen	qp93	I+W+	fungus	yes	Jena	36h	0.0592662	0.0723562
queen	qp94	I+W+	fungus	yes	Jena	36h	0.0520275	0.0612324
queen	qp95	I+W+	fungus	yes	Jena	36h	0.0460376	0.0566688
queen	qp96	I+W+	fungus	yes	Jena	36h	0.118166	0.15683
queen	qp97	I+W+	fungus	yes	Jena	36h	0.128292	0.211613
queen	qp98	I+W+	fungus	yes	Jena	36h	0.124505	0.504941
queen	qp99	I+W+	fungus	yes	Jena	42h	0.0465274	0.059452
queen	qp100	I+W+	fungus	yes	Jena	42h	0.0521327	0.139415
queen	qp101	I+W+	fungus	yes	Jena	42h	0.067079	0.0829211
queen	qp102	I+W+	fungus	yes	Jena	42h	0.070521	0.096039
queen	qp103	I+W+	fungus	yes	Jena	42h	0.232224	0.35097

## Sheet: TabS11
extract_type	isomer	(A)+	(D)+
signal	12,20-C33:2	275756	267665
signal	11,21-C33:2	2225775	2185791
signal	10,22-C33:2	561325	507865
signal	10,20-C33:2	1493518	1340587
signal	9,23-C33:2	565416	527648
signal	9,21-C33:2	537341	516857
signal	9,15-C33:2	366783	254116
signal	7,21-C33:2	412532	326044
non-signal	12,20-C33:2	12686	below detection
non-signal	11,21-C33:2	102443	96554
non-signal	10,22-C33:2	50143	35910
non-signal	10,20-C33:2	69849	56084
non-signal	9,23-C33:2	37562	34750
non-signal	9,21-C33:2	21492	17796
non-signal	9,15-C33:2	15392	below detection
non-signal	7,21-C33:2	16369	below detection

## Sheet: TabS12
extract_type	isomer	(A)+	(B)+
signal	13-C33:1	12052486	9224187
signal	12-C33:1	23099821	16295838
signal	11-C33:1	13253002	8448592
signal	10-C33:1	5641087	3437224
signal	9-C33:1	21153400	12393140
signal	7-C33:1	16030329	8359069
non-signal	13-C33:1	1345969	1007838
non-signal	12-C33:1	7966599	5476132
non-signal	11-C33:1	1465815	930868
non-signal	10-C33:1	1187674	694335
non-signal	9-C33:1	3910122	2158176
non-signal	7-C33:1	4733427	2394434
